# Supplementary material for: Haplotype-resolved genome of a citronella provides insights into the evolution of citronelloid biogenesis pathway
Source: Hortic Res. 2025 Oct 16;13(2):uhaf287. doi: 10.1093/hr/uhaf287 (PMC12893864; doi:10.1093/hr/uhaf287)
Supplement: Web_Material_uhaf287 [file web_material_uhaf287.zip]

Archive with 3 entries (3 files):
- Figures Supplementary 2.docx
- Materials and methods 2.docx
- Table Supplement.xlsx
