# Supplementary material for: Haplotype-resolved genome of a citronella provides insights into the evolution of citronelloid biogenesis pathway
Source: Hortic Res. 2025 Oct 16;13(2):uhaf287. doi: 10.1093/hr/uhaf287 (PMC12893864; doi:10.1093/hr/uhaf287)
Supplement: Web_Material_uhaf287 [file web_material_uhaf287.zip › Table Supplement.xlsx]

## Sheet: Contents
Contents
Table S1. The gene copy number in each family.
Table S2. The relative contents of metabolites in terpenoids biosynthesis by HS-SPME/GC-MS in C. winterianus.
Table S3. Reported genes involved in the citronellal synthesis pathways of other species.
Table S4. Expression analysis of citronelloid biogenesis genes in Cymbopogon.
Table S5. Co-expression analysis result between citronellol synthesis pathway genes and geraniol contents.
Table S6. The list of each cluster genes.
Table S7. List of cluster-enriched genes with an adjusted pct.1 > 0.3 in target cluster and pct.2 < 0.1 in other 11 clusters.
Table S8. Selection of marker genes specific to the identified clusters.
Table S9. Expression of candidate genes involved in the citronellol biosynthesis pathway of C. winterianus
Table S10. Primers for real-time PCR.

## Sheet: S1
Table S1. The gene copy number in each family.
Species	ACAT	HMGS	HMGR	MVK	PMK	MVD	DXS	DXR	MCT	CMK	MECPS	HDS	IDS	IDI	GGPS	NUDX	TPS21	GES	CAD/ADH	GER/CIR	OPR	PAR/CAR
Chlamydomonas reinhardtii	1	1	0	0	0	0	1	1	1	1	1	1	1	1	1	1	0	0	2	0	4	4
Physcomitrium patens	2	2	3	1	1	2	4	2	2	1	1	3	2	1	2	1	0	0	2	1	9	3
Selaginella moellendorffii	3	2	1	2	1	1	2	1	2	1	1	2	2	1	1	0	0	0	5	8	8	21
Ceratopteris richardii	3	3	6	1	1	2	4	1	1	1	1	1	1	3	1	1	0	0	4	4	12	15
Thuja plicata	1	2	6	1	1	1	5	1	1	1	2	1	2	3	1	1	24	1	14	7	25	17
Amborella trichopoda	1	1	1	1	2	1	3	1	1	1	1	2	1	1	1	2	1	9	6	3	8	12
Rosa rugosa	2	1	4	3	1	1	4	1	1	2	1	1	2	1	1	5	15	6	12	3	7	14
Corymbia citriodora	2	2	8	1	2	3	4	1	1	1	1	1	2	2	2	1	59	31	21	1	14	17
Arabidopsis thaliana	2	1	2	1	1	2	3	1	1	1	1	1	1	2	1	1	1	6	8	1	6	12
Citrus sinensis	2	2	2	1	1	1	3	1	1	1	1	1	2	1	2	0	30	13	5	9	8	10
Citrus clementina	2	2	2	1	1	1	3	2	1	1	1	1	4	1	2	1	0	3	7	17	1	11
Asparagus officinalis	1	2	2	3	1	2	4	1	2	1	1	1	1	2	3	2	1	4	8	5	6	13
Zingiber officinale	4	4	2	3	5	2	23	4	2	1	2	5	4	4	4	0	20	53	26	10	14	18
Pharus latifolius	2	2	2	1	1	2	4	1	1	1	1	1	1	2	1	0	14	1	6	2	6	12
Oryza sativa	2	3	2	1	1	2	3	1	1	1	1	1	1	2	1	0	32	0	10	3	12	20
Brachypodium distachyon	2	2	3	1	1	2	2	1	1	1	1	1	1	2	2	0	13	1	7	1	13	15
Oropetium thomaeum	2	1	2	1	1	1	4	1	0	1	1	1	1	2	2	0	8	0	7	1	6	15
Zea mays	4	3	4	2	1	1	3	2	2	1	1	1	1	3	2	0	0	0	5	3	8	21
Sorghum bicolor	3	3	3	1	1	1	4	1	1	1	1	1	1	2	1	0	23	2	7	3	14	16
Cymbopogon winterianus	6	6	8	2	3	4	6	2	2	2	2	2	2	4	2	0	63	4	13	9	33	34
Cymbopogon distans	0	12	8	3	4	7	14	3	3	3	3	3	4	8	2	0	106	10	24	12	44	55

## Sheet: S2
Table S2. The relative contents of metabolites in terpenoids biosynthesis by HS-SPME/GC-MS in C. winterianus.
Index	Formula	Compounds	Class	CAS	Odor	Leaf 1	Steam 1	Root 1	Leaf 2	Steam 2	Root 2	Leaf 3	Steam 3	Root 3
IS-17	C13H17D3O	[2H3]-beta-Ionone	Terpenoids	217482-81-0	-	579047	1.13798e+06	993166	818816	966667	802954	722991	1.01642e+06	687242
GMW0235	C8H10S	2,6-Dimethylthiophenol	Phenol	118-72-9	sulfury, meaty, roasted, phenol, metallic	42146.9	3505.89	5910.81	43984.6	3885.85	2280.76	42824.8	7180.52	4389
QWMW0573*227	C7H10O2	2-Cyclopenten-1-one, 3-ethyl-2-hydroxy-	Ketone	21835-01-8	strong, caramel	717741	147383	102564	829584	147326	51194.9	1.00828e+06	275768	71434.1
QWMW1028	C10H16O2	Massoilactone	Ester	51154-96-2	sweet, coconut, meaty, lactonic, creamy, milky, waxy	835590	91063	1.19007e+06	898719	156761	123941	809743	251801	304439
QWMW1060	C9H10O	Benzeneacetaldehyde, .alpha.-methyl-	Aldehyde	93-53-8	fresh, sharp, green, hyacinth, leafy, lilac	535867	65860.6	55305.3	614315	73863.6	20041	757723	156159	41167.7
D283	C13H20O	2-Buten-1-one, 1-(2,6,6-trimethyl-2-cyclohexen-1-yl)-, (E)-	Ketone	24720-09-0	floral, rose, apple, fruity, black currant, currant	6.86018e+06	948891	1.43541e+07	6.7559e+06	1.70057e+06	4.70939e+06	4.54532e+06	2.26475e+06	9.06868e+06
WAMW1511	C9H18O2	4-Methyloctanoic acid	Acid	54947-74-9	fatty, waxy, musty, plastic, dairy, creamy, milky	960306	76363.3	171613	1.06825e+06	70489.1	24357.8	1.02705e+06	127787	72049
D197	C10H16O	3-Oxatricyclo[4.1.1.0(2,4)]octane, 2,7,7-trimethyl-	Terpenoids	1686-14-2	green	200250	110955	63376.6	243122	96273.9	47182.6	269887	136954	45706.3
XMW0539	C9H12O2	3,4-Dimethoxytoluene	Ether	494-99-5	-	69707.2	11124.1	1298.57	74257.7	7421.8	1448.62	101723	29590	2438.25
XMW0658	C7H12O2	2-Heptenoic acid	Acid	18999-28-5	green, grassy, fruity, ethereal	34855.4	18080.6	10575.3	42371.8	15962.4	7872.92	47389.2	22679.5	8672.59
QWMW0356*306	C10H16N2	Pyrazine, 5-butyl-2,3-dimethyl-	Heterocyclic compound	15834-78-3	earthy, sweet	1.85607e+07	1.54397e+06	2.64585e+06	2.02208e+07	1.42176e+06	549723	1.9398e+07	2.52822e+06	1.41913e+06
KMW0566*060	C15H24	Naphthalene, decahydro-4a-methyl-1-methylene-7-(1-methylethylidene)-, (4aR-trans)-	Terpenoids	515-17-3	woody	1.19258e+06	80760	821151	1.25225e+06	126671	114834	1.0611e+06	252163	438167
NMW0357	C11H10O3	7-Ethoxycoumarin	Heterocyclic compound	31005-02-4	-	7320.59	981.428	11234.9	6576.43	3334.06	8908.4	7319.77	1403.03	9613.42
QWMW1063	C8H12O2	trans,trans-Hexa-2,4-dienyl acetate	Ester	57006-69-6	fresh, green, oily, herbal, pumpkin, fresh, parsley	588347	82544.4	62538.2	672890	91427.3	29807.8	836139	155483	48684.8
WAMW0504	C8H10O2	Ethanol, 2-phenoxy-	Alcohol	122-99-6	mild, rose, balsamic, cinnamyl	1.81508e+06	148248	322953	2.02794e+06	142980	68742.9	1.95695e+06	233989	144734
WMW0010*371	C15H24	Cyclohexane, 1-ethenyl-1-methyl-2,4-bis(1-methylethenyl)-, [1S-(1.alpha.,2.beta.,4.beta.)]-	Terpenoids	515-13-9	sweet	2.90113e+06	581109	8.84042e+06	4.02058e+06	1.02573e+06	2.3236e+06	2.7819e+06	1.38019e+06	5.89298e+06
XMW1091	C10H20O3	1-Pentanol, 5-[(tetrahydro-2H-pyran-2-yl)oxy]-	Alcohol	76102-74-4	-	6.77929e+06	628997	6.39448e+06	7.25576e+06	1.32341e+06	770223	6.52143e+06	1.64372e+06	3.55552e+06
YZMW0281	C7H8N2S	2-Methyl-5,7-dihydrothieno[3,4-d]pyrimidine	Heterocyclic compound	36267-71-7	-	4309.72	646.574	13621.2	4583.14	1383	3302.27	2763.78	1303.43	7522.49
NMW0160	C7H6O4	Benzoic acid, 2,3-dihydroxy-	Acid	303-38-8	-	1.27023e+07	4.06102e+06	140300	3.26599e+07	7.69294e+06	25731.9	3.28507e+07	3.86814e+07	89712.3
WAMW1635	C9H18O2	Pentanoic acid, butyl ester	Ester	591-68-4	sweet, fruity, pineapple, green, raspberry, tropical	338187	81056.5	54795.5	387339	75367.3	32415.5	475609	137869	37949.4
KMW0282	C9H18O	Nonanal	Aldehyde	124-19-6	aldehyde, citrus, orange peel	53051.7	24671	15255.4	63192.9	21218.6	11570.5	73385.9	31436	11057
KMW0429*337	C11H18O2	Isobornyl formate	Ester	1200-67-5	camphor, musty, medicinal, woody	2.77316e+07	2.41787e+06	5.12651e+06	3.10529e+07	2.26299e+06	927781	2.97736e+07	3.87829e+06	2.25473e+06
GMW0300	C7H8S	Benzenethiol, 2-methyl-	Alcohol	137-06-4	meaty, sulfury, onion, garlic, eggy, rubbery	31894.2	18093	9463.1	36291	13978.1	9890.84	42770.1	19659.7	7452.31
NMW0097*117	C8H15NO	8-Azabicyclo[3.2.1]octan-3-ol, 8-methyl-, exo-	Alcohol	135-97-7	-	5.98264e+06	486355	1.07028e+06	6.69959e+06	468407	224643	6.41137e+06	815932	471703
XMW1317	C8H14ClN	8-Azabicyclo[3.2.1]octane, 3-chloro-8-methyl-	Heterocyclic compound	51275-31-1	-	1.92039e+06	154639	338776	2.20302e+06	150285	70653.9	2.04978e+06	254343	145176
KMW0377*042	C11H20O2	cis-3-Hexenyl-.alpha.-methylbutyrate	Ester	53398-85-9	fresh, green, apple, sweet, fruity, pear	3.06384e+07	2.47947e+06	5.42522e+06	3.36848e+07	2.34249e+06	1.10734e+06	3.24084e+07	4.07369e+06	2.35368e+06
D119	C14H20O	2-Benzylidene-1-heptanol	Alcohol	101-85-9	sweet, spicy, astringent, green, floral, rosy	237627	38271.1	406828	230771	70353.6	270942	248640	111627	297201
D186*282	C10H16O	trans-Carveol	Terpenoids	1197-07-5	caraway, solvent, spearmint	7.9037e+06	618349	1.35665e+06	8.68625e+06	583436	280050	8.37373e+06	1.01159e+06	588071
NMW0033	C5H5NO	2(1H)-Pyridinone	Ketone	142-08-5	-	778024	161796	107702	899495	167667	52666.7	1.10401e+06	304566	76134.4
KMW0403	C10H18O	ISO-DIHYDROCARVEOL	Terpenoids	18675-35-9	woody, spice	1.13792e+06	94501.5	197294	1.31132e+06	87590.4	44798.2	1.22778e+06	151540	85996.4
XMW0576	C8H11N	Benzeneethanamine	Amine	64-04-0	ammoniacal, fishy	834389	115614	91082.1	960750	124781	34571.6	1.20566e+06	241996	61274.3
KMW0612	C11H12O3	1,3-Benzodioxole, 4-methoxy-6-(2-propenyl)-	Ether	607-91-0	spicy, warm, balsamic, woody	24005.4	9325.58	16978.8	54524.9	22851.7	35373.8	36242.1	35851.2	8438.64
D313	C10H20O2	3-Hexene, 1-(1-ethoxyethoxy)-, (Z)-	Aldehyde	28069-74-1	green, violet, natural, green, leafy, mushroom, earthy	289832	130823	82396.6	428277	127486	59284.6	496148	194922	62822.2
WMW0122	C11H20O	1-Undecyn-4-ol	Alcohol	22127-86-2	-	1.76258e+06	348009	239556	2.01887e+06	291675	108120	2.49849e+06	673568	164096
XMW0238*041	C13H28	Undecane, 4,4-dimethyl-	Hydrocarbons	17312-68-4	-	5.59302e+06	432329	969345	6.33737e+06	416212	197170	5.732e+06	720287	396478
KMW0411	C11H18O2	1,6-Octadien-3-ol, 3,7-dimethyl-, formate	Ester	115-99-1	citrus, herbal, bergamot, lavender, soapy, fatty, green, woody	2.22792e+07	1.78499e+06	3.98231e+06	2.51453e+07	1.71584e+06	897803	2.26799e+07	2.96059e+06	1.66085e+06
QWMW1251	C12H14O2	2-Propen-1-ol, 3-phenyl-, propanoate	Ester	103-56-0	sweet, spicy, fruity, balsamic, grape	150764	26078.6	575369	161223	39875	197202	143713	67934	455817
YZMW0195	C8H9NO2	Benzoic acid, 2-amino-4-methyl-	Acid	2305-36-4	-	4.00896e+06	450726	4.81465e+06	4.10762e+06	829844	868847	3.34907e+06	1.08944e+06	3.19551e+06
NMW0166	C12H10	Biphenyl	Aromatics	92-52-4	pungent, rose, green, geranium	1.68077e+06	638856	841.887	4.34718e+06	1.19863e+06	428.59	4.45789e+06	5.25231e+06	725.53
XMW0766	C10H16O	Cyclohexanone, 5-methyl-2-(1-methylethylidene)-	Terpenoids	15932-80-6	minty	2.88657e+07	2.29249e+06	5.09689e+06	3.2708e+07	2.19444e+06	1.11504e+06	2.95483e+07	3.78153e+06	2.11979e+06
XMW3436	C7H12O3	2-Furanmethanol, tetrahydro-, acetate	Ester	637-64-9	fruity, ethereal, rummy, brown, cooked, cognac, tequila, caramel, nutty	94833.6	23658	16630	112416	23211.8	10208	132393	40063.2	11742.5
XMW1361	C15H30O	2-Pentadecanone	Ketone	2345-28-0	fresh, jasmin, celery	14768	2616.54	31502.2	15613.9	5380.6	14377.8	13273.9	6981.95	20046.9
QWMW1014	C10H18O	2-Sec-Butylcyclohexanone	Ketone	14765-30-1	fresh, minty, pepperminty, woody, camphor	9.24693e+06	688565	1.55629e+06	9.92592e+06	663894	335006	9.50929e+06	1.15153e+06	641350
WAMW1788	C13H18O3	n-Hexyl salicylate	Ester	6259-76-3	fresh, herbal, orchid, green	102900	16677.3	151299	102005	25983.2	108683	101725	46664.3	169121
XMW1258	C15H24O3	Acetic acid, (4,6,8,9-tetramethyl-3-oxabicyclo[3.3.1]non-6-en-1-yl)methyl ester	Ester	309722-81-4	-	496356	98543.2	799363	490572	183772	413421	485491	250430	793747
KMW0407*260	C9H14O	2,4-Nonadienal, (E,E)-	Aldehyde	5910-87-2	fatty, melon, waxy, green, violet, leafy, cucumber, tropical, fruity, chicken	3.23181e+07	2.62685e+06	5.76164e+06	3.55849e+07	2.49653e+06	1.17771e+06	3.41139e+07	4.3194e+06	2.49209e+06
KMW0385*093	C10H18O	Cyclohexanol, 2-methyl-5-(1-methylethenyl)-	Terpenoids	619-01-2	minty, spice	2926.72	23726.2	2926.72	2926.72	14633.6	2926.72	2926.72	79831.7	2926.72
YZMW0073*288	C7H5ClO2	Benzoic acid, 2-chloro-	Acid	118-91-2	-	403609	129066	1622.37	1.03951e+06	244197	337.483	1.05425e+06	1.19176e+06	1035.83
D348	C10H18O	Cyclobutaneethanol, 1-methyl-2-(1-methylethenyl)-, cis-	Alcohol	30820-22-5	-	1.58643e+07	1.20413e+06	2.69611e+06	1.6976e+07	1.15499e+06	580821	1.62779e+07	2.00262e+06	1.11093e+06
YZMW0673	C2H4N2S2	Ethanedithioamide	Amine	79-40-3	-	233921	103416	994452	244377	127326	429948	186931	139654	928764
D26*145	C10H20O2	Pentanoic acid, 3-methylbutyl ester	Ester	2050-09-1	fruity, ripe apple, green	260353	69928.9	47472.6	301993	65332.9	29451.1	375719	112872	33704.2
KMW0556*369	C15H24	Naphthalene, decahydro-4a-methyl-1-methylene-7-(1-methylethenyl)-, [4aR-(4a.alpha.,7.alpha.,8a.beta.)]-	Terpenoids	17066-67-0	herbal	2.75488e+07	2.25064e+06	2.61689e+07	2.89149e+07	3.9826e+06	311673	2.65375e+07	6.79269e+06	1.0063e+07
XMW0735	C10H12O	Benzenemethanol, .alpha.-2-propenyl-	Alcohol	936-58-3	-	2.31781e+06	191431	423681	2.64547e+06	187573	92686.2	2.46228e+06	309653	185693
NMW0176	C8H9NO	Benzeneacetamide	Amine	103-81-1	-	1.15638e+06	160718	3.4525e+06	1.20104e+06	304970	824850	912142	408079	1.54313e+06
XMW1393	C11H20	1-Undecyne	Hydrocarbons	2243-98-3	-	403880	91090	61577.1	473852	80967.3	30863	575933	167258	43753.9
XMW0159	C16H34	2,6,10-Trimethyltridecane	Terpenoids	3891-99-4	-	12683	6655.26	13544.2	13376.6	5809.54	8392.95	11594.6	7295.73	9119.54
NMW0221	C12H10	Hexa-2,4-diyn-1-ylbenzene	Aromatics	520-74-1	sweet, anisic, methyl chavicol, chavicol	5270.33	1709.44	14399.8	5123.84	1920.51	2517.33	4944.3	2561.78	10098.1
KMW0434	C10H16O	1-Cyclohexene-1-carboxaldehyde, 2,6,6-trimethyl-	Terpenoids	432-25-7	tropical, saffron, herbal, clean, rose, sweet, tobacco, damascone, fruity	256479	20740.2	34155.1	280676	19036.9	9115.67	267711	31287.5	18394.4
QWMW0972	C12H9NO	Phenyl 4-pyridyl ketone	Ketone	14548-46-0	astringent, bitter, musty	185354	21153.1	195615	143656	40201.8	81475.8	92803.2	47254.2	163544
YZMW0264	C10H20O5	15-Crown-5	Ether	33100-27-5	-	46025.2	7045.77	160259	43537.7	12553.3	55744.2	39872.4	14768.2	127115
XMW0909	C10H14O	2,6,6-Trimethylbicyclo[3.2.0]hept-2-en-7-one	Ketone	4613-37-0	-	408193	62376.4	47964.5	477143	65418.3	19471.1	584286	148042	33590.1
XMW0638*115	C8H14O2	2,3'-Bifuran, octahydro-	Heterocyclic compound	73373-15-6	-	4.09656e+06	421551	745283	4.64476e+06	321567	161027	4.44814e+06	553126	313204
XMW0166	C10H16O	3,7-Nonadien-2-one, 8-methyl-, (E)-	Ketone	35408-14-1	-	1.31802e+07	1.30764e+06	2.30309e+06	1.39415e+07	1.01583e+06	512689	1.34556e+07	1.7214e+06	969784
QWMW0776	C8H14O3	Butanoic acid, 3-oxo-, butyl ester	Ester	591-60-6	sweet, winey, brandy, fermented fruit	247753	66280	43499.1	288969	61475.5	24371.9	355617	105430	30114.4
NMW0088	C11H20O2	2-Ethylhexyl acrylate	Ester	103-11-7	-	1.0426e+06	85008	184191	1.16372e+06	79159.1	27524.4	1.11955e+06	141026	79956.6
YZMW0242	C8H10OS	Phenol, 3-methyl-4-(methylthio)-	Phenol	3120-74-9	-	748501	209416	646653	733510	362598	135535	625566	438377	583483
KMW0722	C8H8O	4-Vinylphenol	Phenol	2628-17-3	chemical, woody	1.14453e+06	95619.1	212856	1.30282e+06	92789.1	49682.5	1.25315e+06	157335	89645.7
XMW0449*029	C8H14O3	Butanoic acid, anhydride	Ester	106-31-0	buttery	1.10404e+06	231723	160459	1.26938e+06	230536	83834	1.5677e+06	429243	111839
GMW0284	C10H18O2	3-Nonenoic acid, methyl ester	Ester	13481-87-3	fruity, green, watermelon rind, pear skin, honeydew, juicy, fatty, dry	360967	30296.6	66108.9	380595	29073.9	18382.8	365982	49301.3	27468.7
XMW1067	C9H16O2	Butanoic acid, 2-pentenyl ester, (Z)-	Ester	42125-13-3	-	4.25255e+06	584349	465154	4.91166e+06	631146	185106	6.15443e+06	1.15145e+06	322170
XMW0140	C15H18	Naphthalene, 1,6-dimethyl-4-(1-methylethyl)-	Terpenoids	483-78-3	-	16515.2	4759.24	33445	17433.7	10273.1	13954.1	7646.44	7978.38	30061.9
KMW0439	C10H18O	2,6-Octadien-1-ol, 3,7-dimethyl-, (Z)-	Terpenoids	106-25-2	lemon, fresh	1.46783e+06	147208	215336	1.72045e+06	89447	53529	1.76687e+06	63067.9	95335.1
XMW1158	C10H15NO2	Tricyclo[3.3.1.1(3,7)]decane, 2-nitro-	Nitrogen compounds	54564-31-7	-	160094	32856.5	310648	164178	49794.9	146207	97542.6	60272.6	271063
D403	C13H18O2	Benzeneacetic acid, 4-(1,1-dimethylethyl)-, methyl ester	Ester	3549-23-3	dairy, buttery, milky, leafy, creamy, green, waxy, fatty, hyacinth, melon rind, rubbery	97408.9	41102.9	261821	147170	44800.7	42389.2	88491	50868.6	140142
KMW0291	C10H18O	Linalool	Terpenoids	78-70-6	floral, green	561122	71194.3	53722.5	656438	77324.1	18097	814343	175209	40509.1
D202	C9H16O2	3-Hexen-1-ol, propanoate, (Z)-	Ester	33467-74-2	green, fresh, fruity, apple, pear, vegetable, melon, banana, peach	1.96727e+06	383290	265726	2.28594e+06	367875	129895	2.79994e+06	747483	182163
XMW0036	C10H16O2	1,3-Cyclopentanedione, 4-(3-methylbutyl)-	Ketone	939-86-6	-	134457	32789.1	1510.87	179226	53452.6	362.038	144146	136087	593.841
KMW0528*355	C12H22O2	Hexanoic acid, 3-hexenyl ester, (Z)-	Ester	31501-11-8	fruity, green, waxy, pear, winey, tropical, grassy, pineapple	3.74413e+06	455905	7.9877e+06	1.00156e+06	553417	2.11998e+06	2.59472e+06	1.30256e+06	5.28031e+06
NMW0036	C6H9NO	2-Pyrrolidinone, 1-ethenyl-	Ketone	88-12-0	-	208011	30624.3	22886	240067	33385.9	10996.4	298459	68272	15808.1
YZMW0710	C8H8O3	Mandelic acid	Acid	90-64-2	-	1.96999e+07	1.92918e+06	1.89521e+07	2.15052e+07	3.98844e+06	2.27995e+06	1.9309e+07	4.79579e+06	1.03966e+07
XMW0599	C7H10O3	2,2,6-Trimethyl-4H-1,3-dioxin-4-one	Ketone	5394-63-8	-	1.89287e+06	149320	315374	2.11425e+06	142003	73547.8	2.05562e+06	232955	140561
D685*255	C8H12N2	2-Methyl-3-propylpyrazine	Heterocyclic compound	15986-80-8	-	119966	30317.4	21333.7	142624	28837.6	13875.1	170977	52188	15016
QWMW1109	C8H14O3	Carbonic acid, 3-hexenyl methyl ester, (Z)-	Ester	67633-96-9	natural, floral, violet, green, leafy, waxy, apple	848982	210052	139275	985454	199995	77554.9	1.2232e+06	359688	99188
NMW0034*400	C10H16O	Fenchone	Terpenoids	1195-79-5	herbal, cedar leaf, bitter, thuja, camphor, earthy, woody	1.57118e+06	212388	165136	1.80891e+06	229370	61186	2.26813e+06	446429	111802
GGMW0183	C9H14S3	3,4-Dimethyl-2-(propyldisulfanyl)thiophene	Heterocyclic compound	126876-33-3	-	305932	163388	1.14342e+06	326973	213544	524488	265422	239150	985196
YZMW0343*254	C9H12O	Phenol, 2,4,5-trimethyl-	Phenol	496-78-6	-	589445	52524.8	115208	632349	51319.4	28129.1	609575	86010.3	49520.1
KMW0624*381	C15H26O	Cis-Nerolidol	Terpenoids	3790-78-1	waxy, floral	8.41385e+06	1.33357e+06	3.07871e+07	8.58108e+06	2.02134e+06	1.07044e+07	7.54146e+06	3.49154e+06	2.4393e+07
XMW1336	C11H13NO3	N-Benzyloxy-2-carbomethoxyaziridine	Heterocyclic compound	53084-33-6	-	2.11982e+06	349759	7.47958e+06	2.12579e+06	654563	2.68514e+06	1.89814e+06	893451	5.97802e+06
D399*124	C14H28O	cis-9-Tetradecen-1-ol	Alcohol	35153-15-2	-	1.00603e+06	525391	3.69976e+06	1.05981e+06	689081	1.68232e+06	849329	783374	3.10319e+06
XMW0685	C13H20O	(2S,6R,7S,8E)-(+)-2,7-Epoxy-4,8-megastigmadiene	Heterocyclic compound	108342-25-2	-	1.49027e+06	580289	32900	3.72275e+06	945436	6785.17	3.75571e+06	4.39732e+06	22490.5
KMW0512	C15H24	.alpha.-Cubebene	Terpenoids	17699-14-8	herbal, waxy	4.45098e+07	8.80806e+06	469806	5.72853e+07	1.71432e+07	77516.5	4.50144e+07	4.16901e+07	161615
KMW0627	C10H12O2	Benzoic acid, 1-methylethyl ester	Ester	939-48-0	sweet, fruity, floral, balsamic	1.08051e+06	94297.2	202989	1.22921e+06	92652.6	46918.2	1.19227e+06	152742	85434
XMW0705*403	C15H26O	2-Naphthalenemethanol, 1,2,3,4,4a,5,6,8a-octahydro-.alpha.,.alpha.,4a,8-tetramethyl-, [2R-(2.alpha.,4a.alpha.,8a.beta.)]-	Terpenoids	473-16-5	-	6.09874e+06	2.77042e+06	2.72359e+07	6.10798e+06	3.49658e+06	1.17177e+07	4.81815e+06	3.7829e+06	2.56346e+07
NMW0275*103	C12H16O3	Isoelemicin	Ether	487-12-7	-	79154.3	41448.3	320222	85118.3	53439.5	141778	67953	55027.2	273304
D317	C14H24O	2-Buten-1-ol, 2-ethyl-4-(2,2,3-trimethyl-3-cyclopenten-1-yl)-	Alcohol	28219-61-6	woody, sandalwood, greasy, oily, waxy	2.16017e+06	348032	8.362e+06	2.32666e+06	514502	2.81263e+06	1.95259e+06	897494	6.57876e+06
XMW0461*076	C12H20O2	cis-3-Hexenyl cis-3-hexenoate	Ester	61444-38-0	green, tomato, leafy, pear, melon, metallic, fennel, tropical	692795	94407.6	1.5179e+06	699247	177044	485867	536821	237602	985332
WMW0007	C15H24	Azulene, 1,2,3,5,6,7,8,8a-octahydro-1,4-dimethyl-7-(1-methylethenyl)-, [1S-(1.alpha.,7.alpha.,8a.beta.)]-	Terpenoids	3691-11-0	-	594959	204050	842953	522828	255374	508654	503576	257459	1.16398e+06
NMW0084	C10H16O	(-)-Myrtenol	Terpenoids	19894-97-4	woody, pine, balsamic, sweet, minty	749479	66302.6	138652	856579	65360.6	33314.2	867344	105416	61678.2
GMW0158	C10H18O	3-Decen-2-one	Ketone	10519-33-2	fatty, green, fruity, apple, earthy, jasmin	1.28864e+06	103478	206526	1.38217e+06	100329	52066.5	1.33596e+06	191532	95623
D200	C7H8O2	Benzenemethanol, 3-hydroxy-	Alcohol	620-24-6	-	4.41172e+07	8.85356e+06	283441	5.71816e+07	2.03088e+07	33741.9	4.46715e+07	4.13238e+07	62065.6
D177	C15H24O	(1aR,1bS,2aS,5S,5aS,7aS)-2,2,5,7a-Tetramethyldecahydrocyclopenta[2',3']cyclobuta[1',2':3,4]benzo[1,2-b]oxirene	Terpenoids	104188-24-1	-	371390	59100.9	1.45583e+06	394654	89989.2	479981	338736	154686	1.14125e+06
WAMW1268	C10H12O3	Isopropyl-4-hydroxybenzoate	Ester	4191-73-5	-	1.00859e+06	11903.1	324895	1.09398e+06	53101.4	61953.3	911656	105735	142526
XMW0264*152	C15H24	Bicyclo[4.4.0]dec-1-ene, 2-isopropyl-5-methyl-9-methylene-	Terpenoids	150320-52-8	-	2.68128e+06	1.08423e+06	4.9913e+06	2.76362e+06	839446	740125	1.68935e+06	1.00024e+06	4.49828e+06
NMW0240	C7H6O3	Benzoic acid, 4-hydroxy-	Acid	99-96-7	phenol, nutty	67919.5	12278.3	268577	70518.5	19724.7	82137.4	59042.5	27705	212828
YZMW0364	C8H14O4	Octanedioic acid	Acid	505-48-6	-	1.078e+06	166426	4.09987e+06	1.11517e+06	258105	1.38392e+06	968843	442470	3.21883e+06
KMW0582*151	C15H24	.beta.-Guaiene	Terpenoids	88-84-6	sweet, woody, dry, guaiacwood, spicy, powdery	884532	194149	1.68687e+06	958455	287170	260800	562889	378424	1.57508e+06
KMW0657	C12H20O2	2(3H)-Furanone, dihydro-5-(2-octenyl)-	Ester	15456-69-6	soapy	22239.1	11654.1	76080.9	23901.3	15363.3	36430.6	18386.5	17115.3	64081.7
YZMW0568	C8H9NS	Ethanethioamide, N-phenyl-	Amine	637-53-6	-	157438	25760.1	597787	143383	37549.6	194525	137885	63145.3	467033
XMW3282	C10H7NO3	1H-Indole-2,3-dione, 1-acetyl-	Ketone	574-17-4	-	891901	428474	3.32674e+06	932383	554587	1.50078e+06	704540	604217	2.93125e+06
XMW1309	C8H12N2	Pyrazine, tetramethyl-	Heterocyclic compound	1124-11-4	nutty, musty, chocolate, coffee, cocoa, brown, lard, burnt	91943.9	21670.6	17449.1	109962	19819.2	8824.25	127879	40518.6	15108.2
D282	C15H26O2	Citronellyl tiglate	Terpenoids	24717-85-9	rose, fruity, floral, geranium, leafy, tea	2.53312e+06	1.3652e+06	1.00441e+07	2.81635e+06	1.29805e+06	4.31673e+06	2.16317e+06	1.32439e+06	9.62831e+06
YZMW0512	C9H11NO2	dl-3-Amino-3-phenylpropionic acid	Acid	614-19-7	-	2.04566e+06	1.09246e+06	7.91029e+06	2.2179e+06	1.04754e+06	3.43297e+06	1.75675e+06	1.07308e+06	6.8325e+06
XMW0664	C9H10O3	Benzaldehyde, 2,4-dihydroxy-3,6-dimethyl-	Aldehyde	34883-14-2	-	554549	343147	2.93171e+06	618754	433071	1.16247e+06	472966	477704	2.80072e+06
WAMW0402	C8H16O3	2-Butoxyethyl acetate	Ester	112-07-2	sweet, fruity	92121.3	31767.9	22968.7	106123	28559.9	14798.9	130241	44647.5	17566.2
QWMW0564	C15H24O	Humulenol-II	Terpenoids	19888-00-7	sagebrush	3.67486e+06	1.92267e+06	1.53166e+07	3.99244e+06	2.61005e+06	6.39811e+06	3.12147e+06	2.90023e+06	1.2996e+07
NMW0144*311	C10H16O2	Neric acid	Terpenoids	4613-38-1	-	7.86608e+06	2.15248e+06	87095.8	9.39908e+06	3.38174e+06	15147.8	7.43806e+06	7.07136e+06	35091.5
YZMW0124	C10H18O	Cyclodecanone	Ketone	1502-06-3	-	275385	102760	859.158	674500	179781	353.294	698886	797150	621.808
KMW0737	C13H20O2	2-Cyclohexen-1-one, 4-(3-hydroxy-1-butenyl)-3,5,5-trimethyl-	Ketone	34318-21-3	spicy	2.39196e+06	1.31995e+06	1.18009e+07	2.4924e+06	1.71934e+06	4.9429e+06	2.02089e+06	1.90732e+06	1.23643e+07
D241	C15H26O	3-Cyclohexene-1-methanol, .alpha.,4-dimethyl-.alpha.-(4-methyl-3-pentenyl)-, [R-(R*,R*)]-	Terpenoids	23178-88-3	-	903868	493528	3.1616e+06	946135	655811	1.38423e+06	783878	735755	2.98475e+06
D60	C12H14O4	Piperonyl isobutyrate	Ester	5461-08-5	fruity, berry, jammy, plum, tropical, heliotrope, powdery	1.93619e+06	895250	7.94868e+06	2.00755e+06	1.22019e+06	3.38972e+06	1.60009e+06	1.34381e+06	9.15494e+06
NMW0217	C8H13NO2	1H-Pyrrolizine-7-methanol, 2,3,5,7a-tetrahydro-1-hydroxy-, (1S-cis)-	Alcohol	520-63-8	-	89680.8	36656.3	233345	93202.1	43540.9	37630.9	86335.3	46865	128317
NMW0279	C9H10O3	Benzenepropanoic acid, 4-hydroxy-	Acid	501-97-3	-	2.3795e+06	1.10267e+06	9.26223e+06	2.57677e+06	1.45088e+06	4.16261e+06	1.964e+06	1.599e+06	8.49577e+06
XMW0199	C17H36	Hexadecane, 4-methyl-	Hydrocarbons	25117-26-4	-	818464	473092	2.73747e+06	951314	745154	1.1127e+06	728277	695496	2.66418e+06
KMW0662	C13H18O2	4-Oxo-β-ionone	Terpenoids	29790-29-2	woody	671316	277476	2.51126e+06	694902	355505	1.11063e+06	468553	391737	2.12459e+06
D338*084	C15H24	.alpha.-Cuprenene	Terpenoids	29621-78-1	-	3.12458e+06	611211	2.14219e+06	3.21342e+06	665505	1.33007e+06	2.73164e+06	914599	2.33823e+06
XMW1491	C16H28O2	Lavandulyl caproate	Ester	59550-36-6	-	808487	391224	3.17566e+06	837513	472784	1.40657e+06	718701	713729	2.98475e+06
D404	C12H20O2	Hexahydro-3-butylphthalide	Heterocyclic compound	3553-34-2	-	77516.7	66414.4	369901	112009	96379.9	120390	92367	88845.3	310424
D402	C10H14O2	Piperitenone oxide	Ketone	35178-55-3	herbal, minty	7.89753e+06	3.54568e+06	68735.8	2.06216e+07	6.21179e+06	11692.5	2.06943e+07	2.33846e+07	46407.1
WMW0120	C9H19I	Nonane, 1-iodo-	Halogenated hydrocarbons	4282-42-2	-	441731	86917.3	3014.32	565296	166852	1517.92	442570	400095	1558.07
D274	C10H8O2	2H-1-Benzopyran-2-one, 3-methyl-	Ketone	2445-82-1	-	159756	52369.6	481038	163922	79294	72462.2	157861	93707	318695
KMW0623	C15H24	1,5-Cyclodecadiene, 1,5-dimethyl-8-(1-methylethylidene)-, (E,E)-	Terpenoids	15423-57-1	woody, earthy, spicy	1.71649e+06	291243	5.90716e+06	1.71154e+06	434473	1.64418e+06	1.1361e+06	569780	4.60257e+06
D1713	C7H6O4	.beta.-Resorcylic acid	Acid	89-86-1	-	96363.2	25253.7	149710	103508	43022.3	50960.1	94159.7	51214	163042
KMW0597*061	C15H24	.gamma.-Muurolene	Terpenoids	30021-74-0	herbal, woody, spice	1.4249e+08	1.22177e+07	1.31289e+08	1.4918e+08	2.26143e+07	1.70601e+07	1.36505e+08	3.76438e+07	6.01625e+07
XMW0391*358	C15H22	3,5,11-Eudesmatriene	Terpenoids	193615-07-5	-	268739	59654.1	562058	274804	94963.3	170502	176835	107351	483282
XMW0388	C15H24	Selina-3,7(11)-diene	Terpenoids	6813-21-4	-	1.15379e+07	1.8163e+06	3.9836e+07	1.15681e+07	2.72182e+06	1.16439e+07	8.82414e+06	3.98689e+06	3.08701e+07
KMW0595*084	C15H24	1,3-Cyclohexadiene, 5-(1,5-dimethyl-4-hexenyl)-2-methyl-, [S-(R*,S*)]-	Terpenoids	495-60-3	spice, fresh, sharp	3.12458e+06	611211	2.14219e+06	3.21342e+06	665505	1.33007e+06	2.73164e+06	914599	2.33823e+06
WMW0209	C14H12	9H-Fluorene, 9-methyl-	Aromatics	2523-37-7	-	312167	4337.28	98826.5	332216	17037.4	15266.2	281953	33236	36129.2
D328	C15H22	(5R,10R)-10-Methyl-6-methylene-2-(propan-2-ylidene)spiro[4.5]dec-7-ene	Terpenoids	28908-27-2	-	271764	93164.4	498339	272422	147969	82935.7	274190	166170	467337
KMW0602	C15H32	Pentadecane	Hydrocarbons	629-62-9	waxy	31273.9	17156	96927.9	33641.6	21126.5	20768.5	35509.4	22479.9	57828
KMW0590*083	C15H24	Naphthalene, 1,2,3,5,6,7,8,8a-octahydro-1,8a-dimethyl-7-(1-methylethenyl)-, [1R-(1.alpha.,7.beta.,8a.alpha.)]-	Terpenoids	4630-07-3	sweet, fresh, citrus, grapefruit, woody, orange, asprin, dry, green, oily	5.51859e+06	1.18824e+06	1.16398e+07	5.66434e+06	1.85769e+06	1.73858e+06	4.33877e+06	2.21633e+06	8.01713e+06
XMW0049	C14H24O	2,4,4-Trimethyl-3-(3-methylbutyl)cyclohex-2-enone	Ketone	88725-82-0	-	3.02573e+06	35916.3	1.08045e+06	3.23254e+06	180801	211258	2.71827e+06	316155	413149
KMW0523*317	C11H24O	1-Undecanol	Alcohol	112-42-5	fresh, waxy, rose, soapy, clean, cloth, floral, citrus	1.20345e+06	543379	107747	3.14923e+06	962147	18788.2	3.15362e+06	3.51012e+06	72788.4
NMW0289	C13H26O2	Tridecanoic acid	Acid	638-53-9	waxy, woody	17743.6	12989.3	136063	32947.2	15863	61448.8	15208.9	15661.9	113738
KMW0513*053	C11H20O	2-Undecenal	Aldehyde	2463-77-6	fresh, fruity, orange, peel	2.8562e+06	1.19514e+06	18621.1	7.5414e+06	2.19517e+06	3413	7.56598e+06	8.59603e+06	12500.9
NMW0281	C12H14O2	3-Butylisobenzofuran-1(3H)-one	Ketone	6066-49-5	herbal, phenol, celery	1.31883e+06	476801	5.79446e+06	1.5206e+06	907809	2.68655e+06	1.14594e+06	987434	5.50363e+06
XMW0111	C15H24O2	Spiro[4.5]decan-7-one, 1,8-dimethyl-8,9-epoxy-4-isopropyl-	Terpenoids	61050-91-7	-	7087.44	4686.45	60290	8682.11	5710.87	17113.3	6640.29	5938.35	37827.2
KMW0660	C12H20O2	2(3H)-Furanone, dihydro-5-(2-octenyl)-, (Z)-	Ester	18679-18-0	sweet, fatty, waxy, dairy, creamy, fruity	1.19789e+06	475330	4.80676e+06	1.30884e+06	587395	2.00295e+06	1.01201e+06	587168	4.5194e+06
YZMW0191	C7H6N2	Benzonitrile, m-amino-	Amine	2237-30-1	-	187872	74955	3533.48	383735	127243	516.794	385337	427429	2219.8
WMW0212	C11H14O3	Benzoic acid, 4-ethoxy-, ethyl ester	Ester	23676-09-7	-	111523	27939.1	162285	111208	44717.3	47740.1	100245	52877	185821
D358	C12H22O2	4-tert-Butylcyclohexyl acetate	Ester	32210-23-4	woody, cedary, floral, oily, herbal, balsamic, green, fruity	1.24753e+07	4.67894e+06	31892.3	2.45628e+07	8.1726e+06	6812.16	2.47188e+07	2.87208e+07	22162.7
D265	C12H23N	Dodecanenitrile	Nitrogen compounds	2437-25-4	citrus, orange, peel, metallic, spicy	407308	31085.4	195918	436721	71661.9	44595.7	380126	87901.2	140826
KMW0605	C15H26O2	Pentanoic acid, 1-ethenyl-1,5-dimethyl-4-hexenyl ester	Ester	10471-96-2	fruity, lavender, apricot, citrus	600647	90232.2	767334	499958	132663	373816	519668	183900	659621
KMW0601	C10H12O2	2-Butanone, 4-(4-hydroxyphenyl)-	Ketone	5471-51-2	sweet, berry, jammy, raspberry, ripe, floral	902707	137891	3.15666e+06	903099	209421	903062	679111	306682	2.43908e+06
NMW0280	C15H26O2	2-Furanmethanol, tetrahydro-.alpha.,.alpha.,5-trimethyl-5-(4-methyl-3-cyclohexen-1-yl)-, [2S-[2.alpha.,5.beta.(R*)]]-	Terpenoids	26184-88-3	-	28379.9	15519.6	111696	29520.8	19299.6	53348.9	22312.1	20478.5	99673.4
GMW0193	C15H28O2	10-Undecenoic acid, butyl ester	Ester	109-42-2	fatty, buttery, wine, floral, fruity	7.93959e+06	3.68356e+06	3.52997e+07	8.06498e+06	4.54876e+06	1.5454e+07	6.31486e+06	4.90512e+06	3.23276e+07
D153	C14H14O	Benzene, 1,1'-[oxybis(methylene)]bis-	Ether	103-50-4	fruity, cherry, fungal, plastic, mushroom	478723	191759	1.78864e+06	447095	229156	788489	370506	237072	1.53366e+06
D185	C7H7NO2	4-Aminobenzoic acid	Acid	150-13-0	-	980770	158611	3.73394e+06	907915	236290	1.2262e+06	850526	390842	2.9199e+06
NMW0145	C7H7NO	Benzamide	Amine	55-21-0	-	449261	189933	100176	562145	296225	21119.3	424592	605833	74867.1
XMW1316	C8H9NO2	4-Methoxyformanilide	Amine	5470-34-8	-	1.47793e+06	17434.2	476360	1.58764e+06	78205.9	94162.5	1.33596e+06	157106	210574
D416*336	C10H14O3	Furfuryl pentanoate	Ester	36701-01-6	sweet, fruity, pineapple, apple, tropical, cheese	291538	25530	54105.2	329480	24598.3	13661.6	327195	14380.8	23882.8
KMW0708	C15H26O	7-epi-a-Eudesmol	Terpenoids	123123-38-6	sweet, woody	5.00976e+06	2.69983e+06	2.11715e+07	5.50789e+06	3.71725e+06	7.60762e+06	5.56581e+06	3.33181e+06	1.88394e+07
D388	C12H16O2	Butanoic acid, 1-phenylethyl ester	Ester	3460-44-4	sweet, fruity, berry, juicy, earthy, floral, jasmin	127457	32249.2	35873.8	214998	66698.8	6372	207653	205889	24615.5
XMW0848*129	C14H22O	Phenol, 2-(1,1-dimethylethyl)-4-(1-methylpropyl)-	Phenol	52184-13-1	-	55687.6	9158.22	192645	59266.1	13412.5	56474.8	41680.4	19760.7	149583
GMW0001*326	C11H14O2	Benzene, 1,2-dimethoxy-4-(1-propenyl)-, (E)-	Ether	6379-72-2	mild, spicy, clove	6001.59	2347.46	27868.2	7443.25	3958.66	5022.97	5589.38	5395.22	24666.4
YZMW0080	C11H16O2	3-tert-Butyl-4-hydroxyanisole	Ether	121-00-6	-	59308.5	28019.3	247683	61204.4	34753.4	55241.1	27229.6	57179.6	254651
KMW0673*380	C15H26O	.alpha.-Cadinol	Terpenoids	481-34-5	herbal, woody	1.17422e+06	511968	4.0995e+06	1.40107e+06	910091	1.85628e+06	1.04172e+06	1.02209e+06	3.91118e+06
NMW0245	C11H15NO2	N-Methyl-3,4-methylenedioxyamphetamine	Amine	42542-10-9	-	564371	8403.65	170025	619853	35451.2	40932.2	518900	68180	67132.6
NMW0285	C14H18O	Cinnamaldehyde, .alpha.-pentyl-	Aldehyde	122-40-7	sweet, floral, oily, fruity, herbal, jasmin	245629	92919.6	913720	264982	109261	418071	185208	177130	841690
D213	C12H8O	2,4-Hexadiyn-1-one, 1-phenyl-	Ketone	495-74-9	-	295945	2299.2	93947.4	318450	15384.2	18354.3	263394	31351.5	34789
w19	C8H14O2	2H-Pyran-2-one, tetrahydro-6-propyl-	Ketone	698-76-0	coconut	24534.1	39704.8	33530.8	40161.6	34139.3	28557.9	35993.4	34688.9	29596.8
WAMW0399*353	C14H28	1-Tetradecene	Hydrocarbons	1120-36-1	mild pleasant	174701	23489	380751	174059	45635.7	121915	129604	60352.8	248962
D195	C9H6O3	2H-1-Benzopyran-2-one, 4-hydroxy-	Ketone	1076-38-6	-	387527	180981	1.76976e+06	472728	325607	646433	342808	353579	1.57234e+06
WAMW0663	C12H24O	3-Dodecanone	Ketone	1534-27-6	-	16872.2	2100.7	35684.6	12762.9	3960.81	7423.48	10321.9	6311.92	22124.5
WAMW1374	C8H8O	Benzofuran, 2,3-dihydro-	Heterocyclic compound	496-16-2	-	22284.5	2277.15	3891.28	22698.4	2189.56	6216.01	22496.3	3335.92	6831.39
KMW0650*382	C15H26O	β-CARYOPHYLLENE ALCOHOL	Terpenoids	472-97-9	warm, woody, moss, spicy, earthy	1.73145e+06	22754.7	592645	1.84227e+06	89560.8	107258	1.53819e+06	182037	222592
GMW0214	C13H24O2	10-Undecen-1-yl acetate	Ester	112-19-6	fresh, clean, laundered cloth, cloth, rose	43754.2	7025.96	62126.7	41401	11354.9	22658.5	39828.8	13772	50009.2
NMW0161	C11H14O2	3-Phenyl-1-propanol, acetate	Ester	122-72-5	sweet, balsamic, storax, spicy, cinnamon	82899.9	16510	61306.7	117036	32811.6	14180.8	105608	89162.3	41866.2
NMW0269	C15H16	Benzene, 1,1'-(1,3-propanediyl)bis-	Aromatics	1081-75-0	-	112411	68350.4	420412	107988	80508	234031	91488.4	76881.4	321495
XMW1207	C7H13NO4	Propanedioic acid, amino-, diethyl ester	Ester	6829-40-9	-	11481.7	1477.57	1880.96	11935.5	1047.56	713.824	11748.5	1892.31	1405.86
XMW1132	C4H4N4	3-Amino-4-pyrazolecarbonitrile	Heterocyclic compound	16617-46-2	-	201784	100490	628553	204955	119381	346734	165665	117359	465826
KMW0643	C15H24O	Caryophyllene oxide	Terpenoids	1139-30-6	sweet, fresh, dry, woody, spicy	1.79339e+07	188690	5.96862e+06	1.93726e+07	928697	1.13689e+06	1.62836e+07	1.87416e+06	2.25824e+06
D325	C15H22O	(3R,3aR,7S,8aS)-3,6,8,8-Tetramethyl-4,7,8,8a-tetrahydro-1H-3a,7-methanoazulen-2(3H)-one	Terpenoids	288249-25-2	-	1.0801e+06	361597	2.69683e+06	939728	640947	943769	982509	748273	1.86089e+06
WMW0052	C15H24	(E)-1-Methyl-4-(6-methylhept-5-en-2-ylidene)cyclohex-1-ene	Terpenoids	53585-13-0	-	687188	255580	1.4958e+06	952658	412095	433078	866956	498696	1.5415e+06
XMW1006	C15H24O	Cedranoxide, 8,14-	Terpenoids	18319-31-8	-	318312	51223.4	1.12191e+06	332687	75994.8	303583	213307	110663	861259
XMW0145	C2H4N4	Dicyandiamide	Nitrogen compounds	461-58-5	-	877612	12147.3	245746	924529	48279.3	57110.4	780318	94207.8	94599
QWMW1080	C14H22O	1-Penten-3-one, 1-(2,6,6-trimethyl-2-cyclohexen-1-yl)-	Terpenoids	7779-30-8	sweet, powdery, fruity, floral, violet, beeswax, orris, woody	1.36781e+06	398891	3.26966e+06	1.85586e+06	603303	564271	1.27742e+06	712626	2.3546e+06
XMW0629*108	C15H24	3H-3a,7-Methanoazulene, 2,4,5,6,7,8-hexahydro-1,4,9,9-tetramethyl-, [3aR-(3a.alpha.,4.beta.,7.alpha.)]-	Terpenoids	2387-78-2	-	1.26408e+06	106348	1.50569e+06	1.2476e+06	129228	362458	1.0216e+06	300769	868390
D444	C13H20O3	2-Furancarboxylic acid, octyl ester	Ester	39251-88-2	oily, waxy, earthy, mushroom, creamy, tallow	34152.1	20972	103188	45149.8	27952.3	38987.2	34445.9	34319.7	97854
KMW0516*081	C12H20O2	.alpha.-Terpinyl acetate	Ester	80-26-2	herbal, bergamot, lavender, lime, citrus	455151	140983	83832.8	418989	281254	25845.5	412999	399235	71469.6
XMW1468	C11H20O	(2,2,6-Trimethyl-bicyclo[4.1.0]hept-1-yl)-methanol	Alcohol	78996-11-9	-	604043	122719	4371.19	734674	235801	1776.98	605927	552696	2315.82
XMW0703	C14H28O2	Hexanoic acid, octyl ester	Ester	4887-30-3	-	174607	1763.53	46282.5	172754	9172.28	11725.1	150417	18222.8	16591
XMW0987*358	C15H22	Eudesma-2,4,11-triene	Terpenoids	82462-31-5	-	268739	59654.1	562058	274804	94963.3	170502	176835	107351	483282
XMW0094	C14H20O2	Hexanoic acid, 2-phenylethyl ester	Ester	6290-37-5	sweet, honey, floral, waxy, woody, sweaty, green, banana, pineapple	101827	45081.9	424520	103890	53784.5	188021	86402.7	83621.8	395114
XMW0390	C16H30O4	2,2,4-Trimethyl-1,3-pentanediol diisobutyrate	Ester	6846-50-0	-	5.95314e+06	66549.1	1.68774e+06	6.42388e+06	327752	385119	5.31679e+06	644287	635443
KMW0622	C15H24	Cyclohexene, 3-(1,5-dimethyl-4-hexenyl)-6-methylene-, [S-(R*,S*)]-	Terpenoids	20307-83-9	herbal, fruity, woody	969949	258278	1.63209e+06	1.0014e+06	436416	419448	872191	547064	1.52539e+06
D767	C13H18O	Benzenepropanal, 4-(1,1-dimethylethyl)-	Aldehyde	18127-01-0	-	4.58624e+06	1.26304e+06	7.59981e+06	4.47579e+06	2.2318e+06	2.00741e+06	4.01324e+06	2.4011e+06	7.13843e+06
NMW0249	C16H26	(3E,7E)-4,8,12-Trimethyltrideca-1,3,7,11-tetraene	Terpenoids	62235-06-7	-	5.97587e+07	662443	1.6714e+07	6.44403e+07	3.27845e+06	3.79786e+06	5.33447e+07	6.39753e+06	6.34744e+06
NMW0265	C13H18O2	Ibuprofen	Acid	15687-27-1	-	2.78732e+06	1.55557e+06	1.10387e+07	2.80361e+06	1.60624e+06	6.04158e+06	2.16813e+06	1.56568e+06	6.83988e+06
NMW0222	C9H12O3	Benzenemethanol, 3,4-dimethoxy-	Alcohol	93-03-8	-	94535.1	14093.2	171772	106310	30495.6	35240.9	76809.5	37864.6	160520
YZMW0397*288	C7H5ClO2	Benzoic acid, 3-chloro-	Acid	535-80-8	-	403609	129066	1622.37	1.03951e+06	244197	337.483	1.05425e+06	1.19176e+06	1035.83
QWMW0878	C13H22O	3-Buten-2-ol, 4-(2,6,6-trimethyl-1-cyclohexen-1-yl)-	Alcohol	22029-76-1	floral, violet, fruity, woody, berry	90547.1	9347.17	97917.3	92773.4	17137.4	17844.1	84373.9	26967.1	56432.1
XMW0025	C9H10O2	Paroxypropione	Ketone	70-70-2	phenol	2.18256e+06	583733	3.49397e+06	2.20346e+06	990550	953100	1.98072e+06	1.15218e+06	3.50922e+06
KMW0678	C15H26O	4,8-Methanoazulen-9-ol, decahydro-2,2,4,8-tetramethyl-, stereoisomer	Terpenoids	4586-22-5	woody, spicy, earthy	9.2514e+06	98892.3	3.15684e+06	9.894e+06	479178	581359	8.19308e+06	943452	1.1939e+06
NMW0248	C12H16O3	.gamma.-Asarone	Ether	5353-15-1	-	1.65168e+06	21290.9	504670	1.81057e+06	88976.6	122489	1.49076e+06	141264	254096
KMW0618*064	C15H24	Naphthalene, 1,2,3,5,6,8a-hexahydro-4,7-dimethyl-1-(1-methylethyl)-, (1S-cis)-	Terpenoids	483-76-1	thyme, herbal, woody, dry	5.84295e+06	1.48128e+06	1.05935e+07	6.08892e+06	2.50544e+06	2.33648e+06	5.13084e+06	3.06234e+06	7.54424e+06
BPMW013	C9H10O4	2-Hydroxyethyl salicylate	Ester	87-28-5	-	4.86816e+06	901863	1.86935e+07	4.3769e+06	1.17211e+06	5.98734e+06	4.12999e+06	1.9236e+06	1.4281e+07
GMW0223	C10H12O3	Ethanone, 1-(3,4-dimethoxyphenyl)-	Ketone	1131-62-0	sweet, woody, floral	3.86705e+06	47288.6	1.29163e+06	4.13968e+06	203626	244314	3.45801e+06	396580	493622
KMW0712	C11H20O2	2(3H)-Furanone, 5-heptyldihydro-	Ester	104-67-6	fruity, peach, creamy, fatty, lactonic, apricot, ketonic, coconut	430289	7452.29	148344	466665	28374	30285.4	380498	46024	63202.2
NMW0215	C5H11NS3	N,N-Dimethyl-1,2,3-trithian-5-amine	Amine	31895-21-3	-	3620.76	1633.14	10776.9	5181.69	2080.07	5186	2555.08	4385.95	9222.34
NMW0226	C6H5NO3	Phenol, 3-nitro-	Phenol	554-84-7	-	19247.2	2267.23	32617.5	15630.9	4882.84	6061.78	15419.7	8036.17	21429.4
XMW0471	C13H16O2	3-Hexen-1-ol, benzoate, (Z)-	Ester	25152-85-6	fresh, green, leafy, floral, orchid, balsamic, fatty	5.98233e+06	61984	1.6999e+06	6.4712e+06	324895	368846	5.32575e+06	629791	640559
KMW0613	C15H24	.alpha.-Farnesene	Terpenoids	502-61-4	citrus, herbal, lavender, bergamot, myrrh, neroli, green	551146	55632.2	776708	499066	132781	271914	387172	166039	473683
XMW3083	C9H8O2	4H-1-Benzopyran-4-one, 2,3-dihydro-	Ketone	491-37-2	-	55565	6767.68	119641	38242.4	8682.83	24071.9	42852.7	14994.4	56740.8
XMW0033*143	C15H24	(1R,3aS,4aS,8aS)-1,4,4,6-Tetramethyl-1,2,3,3a,4,4a,7,8-octahydrocyclopenta[1,4]cyclobuta[1,2]benzene	Terpenoids	94535-52-1	-	3.09369e+06	432255	9.74818e+06	3.26997e+06	801014	2.1972e+06	2.05782e+06	1.07187e+06	5.36055e+06
w44	C11H20O4	Butanoic acid, 2-butoxy-1-methyl-2-oxoethyl ester	Ester	7492-70-8	creamy, buttery, buttermilky, dairy, cheese	193362	58795.1	58437.8	161511	106568	15945.3	170764	175865	45364.3
KMW0296	C10H16	Cyclohexene, 1-methyl-4-(1-methylethylidene)-	Terpenoids	586-62-9	pine, plastic	3.99083e+06	487767	427292	4.59276e+06	539084	153293	5.77224e+06	1.17386e+06	291538
KMW0679*301	C10H10O2	2-Propenoic acid, 3-phenyl-, methyl ester, (E)-	Ester	1754-62-7	sweet, balsamic, strawberry, cherry	252695	29044.6	554028	248940	51702	122747	184175	85222.8	342697
YZMW0225	C11H14O	4-n-Propylacetophenone	Ketone	2932-65-2	-	2.2878e+06	543187	981586	3.7303e+06	1.02633e+06	216449	3.54786e+06	3.14113e+06	646402
YZMW0695	C11H20O	Cycloundecanone	Ketone	878-13-7	-	35898	20486.9	50402.5	31317.5	23135.9	17258.8	46770.3	27732.3	31622.3
D369	C15H26O	Kessane	Terpenoids	3321-66-2	-	48222.6	7280.09	181343	42257.6	10979.2	58442.9	40221.8	18942.2	140700
XMW1138	C10H18O	6-Octen-1-ol, 7-methyl-3-methylene-	Terpenoids	13066-51-8	-	280397	33054.3	70019.4	344230	81445.4	11844	217255	78592.1	23222.6
NMW0216	C9H10O3	Benzaldehyde, 3,4-dimethoxy-	Aldehyde	120-14-9	sweet, woody, vanilla	2400.82	615.268	6611.62	2146.68	932.993	1543.53	1527.2	1591.99	6961.27
KMW0269*022	C8H12N2	2,3-Dimethyl-5-ethylpyrazine	Heterocyclic compound	15707-34-3	burnt, popcorn, roasted, cocoa	42494.9	3809.5	4312.12	39611.5	2941.28	471.847	53616.5	6159.49	2701.25
KMW0639	C13H20O2	3-Buten-2-one, 4-(2,2,6-trimethyl-7-oxabicyclo[4.1.0]hept-1-yl)-	Terpenoids	23267-57-4	fruity, sweet, berry, woody, violet, orris, powdery	3.00641e+06	204701	2.19888e+06	3.23813e+06	476314	322492	2.89317e+06	791759	1.35026e+06
XMW1038	C15H24O	Longifolenaldehyde	Terpenoids	19890-84-7	-	9.12815e+06	116393	3.20741e+06	9.70427e+06	491285	593810	8.09381e+06	948999	1.2308e+06
XMW0061	C12H12O3	Ethanone, 1,1',1''-(1,3,5-benzenetriyl)tris-	Ketone	779-90-8	-	15706.1	6648.23	105140	17939.9	11640	29167.8	10966.7	7501.46	92314.4
QWMW1067	C12H12O2	Allyl cinnamate	Ester	1866-31-5	fruity, balsamic, pineapple, spicy, cinnamyl, plum, apricot, peach	1.23641e+06	319750	2.25498e+06	1.30454e+06	430547	402503	875917	660437	1.65358e+06
NMW0242	C9H11NO2	Benzocaine	Ester	94-09-7	-	9.86375e+06	122903	3.32349e+06	1.05058e+07	526887	653831	8.87333e+06	1.03655e+06	1.45019e+06
QWMW0781	C10H12O2	Phenol, 2-methoxy-6-(2-propenyl)-	Phenol	579-60-2	sweet, spicy, smoky, phenol	74637.6	7780.18	60556.9	94298.7	14255.5	15639.5	75945.1	18561.7	36670.4
YZMW0600	C8H15NO2	Cycloheptanecarboxylic acid, 1-amino-	Acid	6949-77-5	-	219321	25574.5	206533	243982	53790	38789.8	214471	65967.6	142714
YZMW0001	C6H5NO3	Phenol, 4-nitro-	Phenol	100-02-7	-	1.7171e+06	309379	6.6484e+06	1.52991e+06	472232	2.07883e+06	1.44916e+06	669666	5.13255e+06
D1389	C9H12O	Phenol, 3-(1-methylethyl)-	Phenol	618-45-1	-	596984	63967.5	96739.2	555437	58578.9	27535.2	611316	92490.2	49050.4
KMW0637	C11H20O2	2H-Pyran-2-one, 6-hexyltetrahydro-	Ester	710-04-3	creamy, fatty, coconut, fruity, peach, waxy	49633.4	6367.54	134518	43248.1	22691.9	53636.3	21977.8	20948	114807
XMW0847*129	C14H22O	Phenol, 2,5-bis(1-methylpropyl)-	Phenol	54932-77-3	-	55687.6	9158.22	192645	59266.1	13412.5	56474.8	41680.4	19760.7	149583
XMW0989	C14H20O	12-Oxatetracyclo[4.3.1.1(2,5).1(4,10)]dodecane, 11-isopropylidene-	Heterocyclic compound	105191-67-1	-	109963	72529.2	537464	109115	84416.2	262538	77589.7	82702.5	426956
QWMW0350	C10H8S	2-Naphthalenethiol	Alcohol	91-60-1	disagreeable, mercaptan	1.11787e+06	294090	2.03101e+06	1.18126e+06	386748	363933	797922	602198	1.49462e+06
NMW0230	C5H8N2O2	5,6-Dihydro-5-methyluracil	Heterocyclic compound	696-04-8	-	58303.6	15984.3	94407.7	60757.5	27125.5	25826.8	53277.4	33033.8	69397.5
QWMW0681	C14H26O2	Octanoic acid, 2-hexenyl ester, (E)-	Ester	85554-72-9	green, fruity, pear, oily, winey, earthy	5.27195e+06	67601.6	1.57784e+06	5.61236e+06	318392	365526	4.68406e+06	611473	625080
NMW0247*377	C15H22O	Furan, 3-(4,8-dimethyl-3,7-nonadienyl)-, (E)-	Terpenoids	23262-34-2	-	5.0872e+06	73029.8	1.49359e+06	5.45731e+06	296156	342792	4.51581e+06	563111	575651
D319	C15H26O	.beta.-Acorenol	Terpenoids	28400-11-5	-	2.91435e+06	1.10066e+06	1.09809e+07	3.20828e+06	1.35916e+06	4.88258e+06	2.45388e+06	1.35848e+06	1.03512e+07
NMW0277	C13H14O4	(S)-4-(1-Acetoxyallyl)phenyl acetate	Ester	52946-22-2	-	66296.9	26392.5	289547	76276.4	48279	130722	57667.1	52721.9	263048
YZMW0369*344	C7H4Cl2O2	Benzoic acid, 2,4-dichloro-	Acid	50-84-0	-	748819	101657	1.18779e+06	678851	168524	330747	439896	218075	549729
XMW3361	C14H14	4,4'-Dimethylbiphenyl	Aromatics	613-33-2	green, metallic	18300.4	2381.99	49554.4	14887.8	8016.7	14215.5	8303.29	8459.4	33430.5
D1612	C12H14O3	Oxiranecarboxylic acid, 3-methyl-3-phenyl-, ethyl ester	Aldehyde	77-83-8	-	438175	145399	1.05542e+06	601897	200419	180905	397635	302402	771897
WAMW1869	C11H14O	Ethanone, 1-[4-(1-methylethyl)phenyl]-	Ketone	645-13-6	spicy, woody, herbal, orris	2.71767e+06	37163.7	904248	2.89235e+06	165029	208846	2.43741e+06	311823	340525
WMW0208	C10H16O2	2H-Pyran-2-one, tetrahydro-6-(2-pentenyl)-, (Z)-	Heterocyclic compound	25524-95-2	creamy, waxy, jasmin, peach, coconut	51707.6	5354.36	113192	55596.8	14948.2	18681.7	39999.1	27559.9	107999
NMW0141*052	C10H18O2	2,7-Octadiene-1,6-diol, 2,6-dimethyl-, (E)-	Terpenoids	75991-61-6	-	1.30909e+06	299993	8530.43	1.57483e+06	525735	2724.27	1.29709e+06	1.1787e+06	4400.21
KMW0667	C15H26O	.tau.-Muurolol	Terpenoids	19912-62-0	herbal, spicy, honey	2.18035e+06	1.30442e+06	6.92561e+06	2.53386e+06	1.80774e+06	2.37857e+06	2.08693e+06	2.1225e+06	6.40896e+06
KMW0652*380	C15H26O	Cubenol	Terpenoids	21284-22-0	spicy, herbal, green, tea	1.17422e+06	511968	4.0995e+06	1.40107e+06	910091	1.85628e+06	1.04172e+06	1.02209e+06	3.91118e+06
XMW1074*286	C10H18O	1-Cyclopentene-1-methanol, 2-methyl-5-(1-methylethyl)-	Alcohol	80113-82-2	-	83879.1	20964.2	7701.75	98806.7	22681.5	4456.2	171686	50596.3	5496.23
D431	C15H26O	(3R,3aR,3bR,4S,7R,7aR)-4-Isopropyl-3,7-dimethyloctahydro-1H-cyclopenta[1,3]cyclopropa[1,2]benzen-3-ol	Terpenoids	38230-60-3	-	546330	193818	2.34047e+06	656872	330966	521454	472307	534381	2.18711e+06
XMW0455	C8H10O2	1,3-Benzenediol, 4,5-dimethyl-	Phenol	527-55-9	-	20220.5	6476.83	79576.8	19162.6	11887.3	15937.8	9212.59	11124	79341.9
GMW0066	C8H8O3	Benzoic acid, 2-methoxy-	Acid	579-75-9	-	544356	63922.7	329346	469801	139887	84350.6	579274	191501	229550
KMW0383	C7H10O3	2(5H)-Furanone, 5-ethyl-3-hydroxy-4-methyl-	Ketone	698-10-2	sweet, fruity, caramel, maple, fenugreek, brown, sugar, nutty, chicory, praline, butterscotch	82824.1	9152.1	35535.4	99320.4	10816.9	6574.89	64332.4	22626.2	23173.6
KMW0636	C15H24O	1H-3a,7-Methanoazulen-5-ol, octahydro-3,8,8-trimethyl-6-methylene-	Terpenoids	28231-03-0	cedarwood, woody, sweet, soft	671890	95999.8	1.79777e+06	565243	297654	712338	363079	278272	1.51264e+06
BPMW007	C9H10O2	m-Tolylacetic acid	Acid	621-36-3	-	1.23591e+06	439944	101614	2.70479e+06	853594	22504.3	2.12153e+06	2.02157e+06	68260.2
D254	C15H24O	2H-2,4a-Methanonaphthalen-8(5H)-one, 1,3,4,6,7,8a-hexahydro-1,1,5,5-tetramethyl-	Terpenoids	23787-90-8	dry, woody, patchouli, cedary, earthy, tobacco, incense	114898	36152.7	105739	130583	68020.4	45641.3	128882	97977	85212.8
D352	C14H22O	2-Butenal, 2-methyl-4-(2,6,6-trimethyl-1-cyclohexen-1-yl)-	Aldehyde	3155-71-3	dry, sweet, tobacco, nutty, violet, boronia, dry leaf, hay, woody, acorn	5.98797e+06	88256	2.13962e+06	6.35499e+06	339224	426238	5.28742e+06	641593	839601
KMW0666	C15H26O	δ-cadinol	Terpenoids	36564-42-8	herbal	277464	31464.8	575214	183662	46980.7	115691	122894	61451.9	381146
D441*142	C15H26O2	Butanoic acid, 3-methyl-, 3,7-dimethyl-2,6-octadienyl ester, (Z)-	Ester	3915-83-1	sweaty, floral, rose, bergamot, citrus, fruity	1.33137e+06	20044.6	511573	1.41042e+06	77446.6	106602	1.18083e+06	146229	203813
NMW0227*137	C15H24	(Z)-1-Methyl-4-(6-methylhept-5-en-2-ylidene)cyclohex-1-ene	Terpenoids	13062-00-5	-	2.95931e+06	433810	3.72213e+06	3.10924e+06	1.0111e+06	1.01474e+06	2.20635e+06	1.24156e+06	2.89813e+06
D1745	C10H12O3	Propylparaben	Ester	94-13-3	-	271361	187186	1.26902e+06	279589	201887	693876	218663	206004	852129
YZMW0531	C8H8O3	Benzeneacetic acid, 3-hydroxy-	Acid	621-37-4	-	40372.8	9183.23	120680	40238.6	11421.1	48664.5	35826.1	14615.1	98446.6
WAMW2198	C10H9Cl3O2	Benzenemethanol, .alpha.-(trichloromethyl)-, acetate	Ester	90-17-5	heavy, rose, floral, powdery, balsamic, soapy	1.54117e+06	299062	4.80104e+06	1.50221e+06	440467	1.8508e+06	1.35019e+06	632010	3.85171e+06
XMW0172	C8H15NO	Azacyclohexan-3-one, 1,5,6-trimethyl-	Ketone	339590-59-9	-	42344.9	11756.6	5640.17	37122.2	13923.8	1027.15	47214.8	19159.2	3195.26
NMW0233	C10H14N2	Anabasine	Heterocyclic compound	494-52-0	-	22542.1	2830.71	40644.7	24569.2	6880.65	5474.61	17711	7556.23	27671.2
XMW0418	C12H26	Decane, 2,4-dimethyl-	Hydrocarbons	2801-84-5	-	21724.7	5180.69	4114.86	24986.2	5657.02	2427.59	31057.6	8806.77	3127.41
w42	C14H30O	2-Ethyl-1-dodecanol	Alcohol	19780-33-7	-	29835	25259.5	113710	29488.8	25352.8	86581.7	25283.7	23287.9	116322
KMW0630*381	C15H26O	1,6,10-Dodecatrien-3-ol, 3,7,11-trimethyl-, (E)-	Terpenoids	40716-66-3	floral, green, citrus, woody, waxy	8.41385e+06	1.33357e+06	3.07871e+07	8.58108e+06	2.02134e+06	1.07044e+07	7.54146e+06	3.49154e+06	2.4393e+07
D293*367	C15H24	Cyclohexene, 4-[(1E)-1,5-dimethyl-1,4-hexadien-1-yl]-1-methyl-	Terpenoids	25532-79-0	-	4.22837e+06	627741	5.83721e+06	3.69803e+06	987898	2.77089e+06	3.86266e+06	1.46481e+06	3.26915e+06
YZMW0269	C12H18O	Benzenemethanol, 4-(1,1-dimethylethyl)-.alpha.-methyl-	Alcohol	34386-42-0	-	200567	36938.9	395449	200564	53963.1	138142	141702	71781.2	256008
KMW0307*246	C10H12	Benzene, 1-methyl-4-(1-methylethenyl)-	Aromatics	1195-32-0	phenol, spicy, clove, guaiacol	33074.8	6029.14	1642.67	20667	5220.35	1148.13	38795.9	12651.7	2257.58
QWMW0662	C10H12O3	Benzoic acid, 4-methoxy-, ethyl ester	Ester	94-30-4	sweet, anisic, floral, fennel	110196	16669.9	144836	116918	26700.7	30133.5	107096	33520.8	89568.9
NMW0228	C10H12O2	2,4,6-Cycloheptatrien-1-one, 2-hydroxy-4-(1-methylethyl)-	Terpenoids	499-44-5	phenol, woody, moss	33967.5	9516.62	54334.9	35021.6	15676.4	14003.1	34538	18175.9	60969
KMW0625	C14H28O2	Octanoic acid, hexyl ester	Ester	1117-55-1	fruity, green, waxy, berry, apple, estery	723023	12569.3	260035	756417	47341.6	60724	640868	88472.4	116976
XMW0130	C15H30O2	Heptanoic acid, octyl ester	Ester	5132-75-2	fruity, fatty	17103.5	12871.7	11168.7	30299.8	9587.77	4449.96	17275.2	12486.2	15691.7
YZMW0453	C8H12N2O3	Barbital	Ketone	57-44-3	-	11477.6	1921.28	15572.1	10964.9	2856.11	3456.7	8189.91	4457.82	11355.1
NMW0264*302	C9H8O3	2-Propenoic acid, 3-(3-hydroxyphenyl)-	Acid	588-30-7	-	282433	243469	1.27261e+06	294919	271488	843257	257465	269817	1.20257e+06
XMW0552	C13H16O2	2,2'-Isopropylidenebis(5-methylfuran)	Heterocyclic compound	59212-75-8	-	20486.1	2410.35	39275	18927.2	4746.05	7193.47	15336.4	5549.58	19350.4
KMW0653	C15H26O2	Pentanoic acid, 3,7-dimethyl-2,6-octadienyl ester, (E)-	Ester	10402-47-8	rose, fruity, pineapple	472627	241960	1.90405e+06	506623	202608	785504	395381	193221	2.20147e+06
XMW1476	C10H12O2	1-Propanone, 1-(4-methoxyphenyl)-	Ketone	121-97-1	musty, anisic	903430	221647	2.21801e+06	989741	402838	466021	1.17018e+06	567821	1.88075e+06
NMW0244	C12H18O	Phenol, 4-hexyl-	Phenol	2446-69-7	-	3.35693e+06	54588.1	1.03026e+06	3.54191e+06	217823	254219	2.97262e+06	403490	525711
NMW0287	C17H28	1,8,11,14-Heptadecatetraene, (Z,Z,Z)-	Hydrocarbons	10482-53-8	costus	1.354e+06	670540	5.20189e+06	1.40182e+06	869334	2.36726e+06	1.13095e+06	964339	4.84292e+06
XMW0108*356	C14H30	2,4-Dimethyldodecane	Hydrocarbons	6117-99-3	-	8051.39	10715.7	10403	10922.3	8993.26	9020.47	11014.6	9800.24	9632.91
D375	C14H22O	4H-Inden-4-one, 1,2,3,5,6,7-hexahydro-1,1,2,3,3-pentamethyl-	Ketone	33704-61-9	rich, spicy, musky, woody, clean	140385	61404	115628	401440	164877	194465	262168	251045	88371.4
QWMW0952	C12H16O3	Butanoic acid, 2-phenoxyethyl ester	Ester	23511-70-8	fruity, floral, honey, waxy, apple, chamomile	94597.6	23709.2	113040	99380	44012.1	32007	85051.3	41514.2	95979
XMW0147	C15H24	1-Methyl-4-(6-methylhept-5-en-2-yl)cyclohexa-1,3-diene	Terpenoids	451-55-8	-	5.57419e+06	436026	2.96719e+06	6.20885e+06	1.01223e+06	645279	5.41629e+06	1.63848e+06	2.03546e+06
XMW0973	C9H13NO	Ketone, methyl 2,4,5-trimethylpyrrol-3-yl	Ketone	19005-95-9	-	763402	159573	1.50102e+06	793276	289258	284022	560140	354874	749036
KMW0635	C12H14O4	1,3-Benzodioxole, 4,5-dimethoxy-6-(2-propenyl)-	Heterocyclic compound	484-31-1	woody, spice	110291	14636.1	444122	95653	50671.5	124142	51786.8	48471.4	266848
KMW0598	C13H26O	Tridecanal	Aldehyde	10486-19-8	fresh, clean, aldehydic, soapy, citrus, petal, waxy, grapefruit, peel	202473	30493.4	264595	279349	62095.3	63839.8	156647	79804.7	291886
KMW0534	C12H24O2	Butyl caprylate	Ester	589-75-3	buttery, ether, herbal, dank	112232	12459.5	293423	81377.7	14517.9	70769.2	77653.9	36318.4	150601
KMW0563*085	C13H22O	5,9-Undecadien-2-one, 6,10-dimethyl-, (E)-	Ketone	3796-70-1	fresh, green, fruity, waxy, rose, woody, magnolia, tropical	207908	33795.8	199761	210399	55077.1	57863.6	155270	62786.5	240096
XMW0467	C12H15NO	2-Pyridin-2-ylmethyl-cyclohexanone	Ketone	113777-22-3	-	21767.7	4150.29	45888.7	25007.9	6903.65	16992	13361.7	9337.62	28073.2
NMW0268*303	C9H8O3	2-Propenoic acid, 3-(2-hydroxyphenyl)-	Acid	583-17-5	-	38038.5	25002.9	159958	40057.8	29420.1	89650.4	29777.8	28956.7	119702
KMW0626*065	C15H22	Naphthalene, 1,2,3,4-tetrahydro-1,6-dimethyl-4-(1-methylethyl)-, (1S-cis)-	Terpenoids	483-77-2	herbal, spice	1.1514e+06	450518	3.12678e+06	1.24184e+06	630079	634884	959711	531929	2.58831e+06
XMW3798	C7H7NO2	Benzoic acid, 3-amino-	Acid	99-05-8	-	1.93892e+06	290817	2.62708e+06	1.7071e+06	470332	1.26424e+06	1.20952e+06	682283	1.49588e+06
GMW0291	C12H13N	6-Isopropylquinoline	Heterocyclic compound	135-79-5	weedy, green, metallic, earthy, leafy, cortex, phenol, nutty	6966.34	1403.95	10848.1	7024.34	2791.22	2459.74	5104.07	3462.66	7783.19
XMW0741	C11H12O4	1,3-Benzodioxole, 2-acetyl-4-methoxy-2-methyl-	Heterocyclic compound	91057-65-7	-	12613.3	4069.11	42752	15650	6897.63	9575.43	11895.6	7482.89	33772.5
D216	C14H22O	.alpha.-Irone	Terpenoids	79-69-6	orris, floral, berry, violet, woody, powdery	215212	24525.4	296948	241780	39762.5	41438.8	173143	50967.7	162972
NMW0223	C6H6O3	1,2,4-Benzenetriol	Alcohol	533-73-3	-	13987.8	1822.8	21665.7	14413	3406.57	2647.84	11202.3	6294.48	14154.8
KMW0671	C15H26O	(1R,4R)-1-methyl-4-(6-Methylhept-5-en-2-yl)cyclohex-2-enol	Terpenoids	58334-55-7	ginger, metallic	423010	55619.3	1.05216e+06	474969	155764	316345	233286	164435	750672
QWMW1227	C10H8O2	2H-1-Benzopyran-2-one, 6-methyl-	Ester	92-48-8	sweet, coconut, vanilla, creamy, powdery, floral	360417	6155.69	131814	374226	22521.5	28954.8	320795	43184.4	51658.9
YZMW0229	C8H9NO2	2-Amino-5-methylbenzoic acid	Acid	2941-78-8	-	74888.1	8592.65	101774	82904.3	15721.6	17418.3	58236.5	21217.9	53340.7
w14	C16H34O	Octane, 1,1'-oxybis-	Ether	629-82-3	-	13063.5	10032	94718.9	16824.9	12739.2	35704.4	17576.2	15612.3	57153.1
XMW0167	C12H16O	1-(2,3,4,5-Tetramethylphenyl)ethanone	Ketone	34764-71-1	-	54353.6	6235.15	66806.4	55222.7	16701.9	17138.1	44399.9	20725.1	40883.5
KMW0492	C6H10O2	2(3H)-Furanone, 5-ethyldihydro-	Ester	695-06-7	sweet, caramel	21689.4	1618.99	3894.27	19239.7	5156.29	4025.42	34660.3	5469.37	3412.44
KMW0214	C6H6N2O	Acetylpyrazine	Heterocyclic compound	22047-25-2	popcorn, nutty, corn, chip, bread, crust, chocolate, hazelnut, coffee	3.89193e+06	330081	115686	5.1802e+06	440532	45741.6	6.05938e+06	976025	30414.2
XMW0675	C10H14O	2,6,6-Trimethylcyclohexa-1,4-dienecarbaldehyde	Aldehyde	162376-82-1	-	1.35715e+06	166235	138446	1.5894e+06	185463	40331.4	1.98456e+06	459062	96217.7
XMW0040	C12H14O3	Phenol, 2-methoxy-4-(1-propenyl)-, acetate	Ester	93-29-8	sweet, spicy, powdery, floral, carnation, balsamic	71891.7	17918.2	191543	71302.5	26646.8	69754.7	39595.4	28780	129327
GMW0288	C5H10O2S	3-(Methylthio)propanoic acid methyl ester	Ester	13532-18-8	sulfury, vegetable, onion, sweet, garlic, tomato	2.10098e+06	179688	66141.1	2.76431e+06	240302	28663	3.23813e+06	531544	19357.8
XMW0646	C13H20O3	2-Benzofurancarboxylic acid, 2,4,5,6,7,7a-hexahydro-4,4,7a-trimethyl-, methyl ester, cis-	Ester	77383-92-7	-	307987	122593	1.09341e+06	270612	164535	355082	200277	171438	786362
D434	C12H22O2	5-Decen-1-ol, acetate, (E)-	Ester	38421-90-8	-	151494	24887.6	394913	147491	39317.3	86798.6	110395	45123.5	199677
XMW0967*361	C15H24	(1R,5S)-1,8-Dimethyl-4-(propan-2-ylidene)spiro[4.5]dec-7-ene	Terpenoids	28400-12-6	-	813183	101708	1.02433e+06	807694	175287	198869	516878	244214	860091
XMW1239	C12H24O2	1,3-Dioxepane, 2-heptyl-	Heterocyclic compound	61732-92-1	-	8861.84	1488.56	15944.2	9033.99	2998.93	2976.9	9473.12	3592.85	8265.41
NMW0353	C9H9NO3	Hippuric acid	Acid	495-69-2	-	11030	2149.19	32309.9	10630.6	3895.86	13053.1	9353.68	4105.76	27707.5
XMW2441	C3H4O4	Propanedioic acid	Acid	141-82-2	-	118412	19189	297035	114196	31878.2	67811.8	84521.3	41746.7	155502
NMW0283	C13H16O3	2H-1-Benzopyran, 6,7-dimethoxy-2,2-dimethyl-	Heterocyclic compound	644-06-4	-	1.19912e+06	569069	4.00866e+06	1.28922e+06	611111	1.62073e+06	1.04803e+06	733809	3.5107e+06
WMW0126	C9H16	1,3-Hexadiene, 3-ethyl-2-methyl-	Hydrocarbons	61142-36-7	nutty	1.30207e+06	84076	37073.4	1.7591e+06	138401	13269.6	2.06151e+06	265860	9797.2
XMW1247	C13H20	Megastigma-4,6(E),8(Z)-triene	Hydrocarbons	71186-24-8	-	100671	14303.2	220966	92150.1	25119.5	42390.6	63688.5	32341.3	101227
XMW0951*347	C12H18O2	2-Cyclohexen-1-ol, 2-methyl-5-(1-methylethenyl)-, acetate, (1R-cis)-	Ester	7111-29-7	-	839532	155326	901650	842329	264236	234758	703638	320394	687573
D344*309	C11H18O	2,4-Undecadienal, (E,E)-	Aldehyde	30361-29-6	oily, caramel, spicy, citrus, buttery, baked	143616	22615.4	166580	190871	40366.5	40500.8	152083	59572.9	130639
D320	C15H26O	(3E,7E)-1,5,5,8-Tetramethylcycloundeca-3,7-dienol	Terpenoids	28446-26-6	-	291432	55667.5	761430	317160	130929	309934	198050	141302	768294
WAMW0558*309	C11H18O	2,4-Undecadienal	Aldehyde	13162-46-4	green, buttery, spicy, baked, fruity, fatty, aldehydic, chicken	143616	22615.4	166580	190871	40366.5	40500.8	152083	59572.9	130639
XMW0992*358	C15H22	(2R,8R,8aS)-8,8a-Dimethyl-2-(prop-1-en-2-yl)-1,2,3,7,8,8a-hexahydronaphthalene	Terpenoids	5090-61-9	-	268739	59654.1	562058	274804	94963.3	170502	176835	107351	483282
XMW0618	C12H22O2	Ethyl 9-decenoate	Ester	67233-91-4	fruity, fatty	1.79962e+06	292678	4.75619e+06	1.7712e+06	467808	1.00752e+06	1.27206e+06	169716	2.39849e+06
D362	C10H10O4	3,4-Methylenedioxybenzyl acetate	Ester	326-61-4	sweet, floral, strawberry, jammy, hawthorn, metallic	26631.4	4155.58	43696.4	20597.4	7990.47	6653.49	21401.5	11417.1	26401.4
YZMW0413	C7H7NO3	2-Methyl-5-nitrophenol	Phenol	5428-54-6	-	663152	81306.2	1.79293e+06	1.02556e+06	279609	695286	361714	263203	1.46284e+06
QWMW1229	C11H14O3	Ethyl 3-(2-hydroxyphenyl)propanoate	Ester	20921-04-4	spicy	1.2417e+06	17551.2	431205	1.29659e+06	78522.1	101950	1.10114e+06	143038	159396
XMW1088	C9H10O2	4-Hydroxy-2-methylacetophenone	Ketone	875-59-2	-	469169	57749.9	602386	466684	105222	116621	300345	147254	504111
XMW0027	C15H26O	Ledol	Terpenoids	577-27-5	-	2.78339e+07	418146	9.78904e+06	2.90576e+07	1.79008e+06	2.23835e+06	2.47136e+07	3.31078e+06	4.81729e+06
XMW0216*063	C15H24O	(2S,3S,6S)-6-Isopropyl-3-methyl-2-(prop-1-en-2-yl)-3-vinylcyclohexanone	Terpenoids	21698-44-2	-	36344.8	10293.7	31713.2	45413.7	15942.8	20166	32679.2	23682.9	31461.2
NMW0186	C12H20O2	Cyclohexanepropanoic acid, 2-propenyl ester	Ester	2705-87-5	sweet, pineapple, tropical, fruity, candy, waxy	43385.1	6616.18	55052.5	59131.3	13390.4	14158	50887.4	16181.3	29981.5
XMW0311	C15H24O	Dehydroxy-isocalamendiol	Terpenoids	1005276-30-1	-	9139.91	4711.63	33287	9895.54	5180.9	16587.3	7524.22	5603.84	30287.1
XMW1018	C12H17N	1-Phenylcyclohexylamine	Amine	2201-24-3	-	222487	37893.1	382609	232955	67744.8	71035.3	175182	86814.7	221402
XMW1095	C14H22	Benzene, 1,2-diethyl-3,4,5,6-tetramethyl-	Aromatics	33884-69-4	-	343997	98051.3	867078	359550	160539	226458	257855	162376	593243
WMW0216	C12H20O2	Fenchyl acetate	Ester	13851-11-1	fresh, sweet, pine, fir, herbal, citrus	177629	19286.2	25800.7	149403	17979.9	7405.68	189469	27460.9	13358.1
KMW0491	C9H10O2	Hydrocinnamic acid	Acid	501-52-0	sweet, fatty, rose, musky, cinnamon	22884	4612.09	38356.5	29708.2	10627.1	10817.5	26011.2	15985.2	22475.7
NMW0243*391	C10H10O2	4-Methoxycinnamaldehyde	Aldehyde	1963-36-6	spicy, cinnamon, sweet, cherry, vanilla, floral	861498	12922.4	318383	897661	57015.8	70020.6	767898	105174	144043
D24	C6H7NO2S	Benzenesulfonamide	Amine	98-10-2	sweet, fruity, caramel, maple, fenugreek, brown, sugar, nutty, chicory, praline, butterscotch	46035.5	6517.67	49521.2	46550.1	11993.4	7119.53	40419	15239.3	28045.2
XMW0462	C11H16O	2-Cyclopenten-1-one, 3-methyl-2-(2-pentenyl)-, (Z)-	Ketone	488-10-8	woody, herbal, floral, spicy, jasmin, celery	108479	18079.3	248112	92292.8	25098.9	62295.9	76835.1	33517.1	145323
GMW0131	C9H14O	2,4-Dimethylcyclohex-3-ene-1-carbaldehyde	Aldehyde	68039-49-6	green, aldehydic, leafy, cortex, tart, floral, peel	29891.3	3734.18	2729.23	37716.2	4047.25	1256.38	43749.8	10785.5	2144.7
YZMW0467*299	C6H4Cl2O	Phenol, 3,5-dichloro-	Phenol	591-35-5	-	787164	114493	2.1414e+06	613417	149513	473712	554294	200128	1.12438e+06
D429	C15H22O	2-Methyl-6-(p-tolyl)hept-2-en-4-ol	Terpenoids	38142-57-3	-	2.76837e+06	43349.4	1.02016e+06	2.89368e+06	164692	204941	2.4458e+06	304345	458293
XMW0293	C15H22O	(1aR,7R,7aR,7bS)-(+)-1a,2,3,5,6,7,7a,7b-Octahydro-1,1,7,7a-tetramethyl-1H-cyclopropa[a]naphthalen-3-one	Terpenoids	114339-93-4	-	85063.9	44408.5	93434.8	97862.1	100472	38641.2	84072.4	122378	67881.1
XMW1408	C15H24	1H-Cyclopropa[a]naphthalene, 1a,2,3,3a,4,5,6,7b-octahydro-1,1,3a,7-tetramethyl-, [1aR-(1a.alpha.,3a.alpha.,7b.alpha.)]-	Terpenoids	489-29-2	-	4.17717e+06	654695	9.9837e+06	3.17362e+06	1.02082e+06	2.69976e+06	2.99447e+06	1.37517e+06	5.93886e+06
NMW0225	C10H13NO	Acetamide, N-(2-phenylethyl)-	Amine	877-95-2	-	277820	61028.6	507585	287431	110755	93973.4	297382	114620	276295
KMW0681	C15H22O	2,6,11-Dodecatrienal, 2,6-dimethyl-10-methylene-	Terpenoids	60066-88-8	orange, sweet, fresh, waxy, juicy	87118.2	44976.4	129628	108907	93882.5	37200.5	67789.6	115302	62185
GMW0310	C15H24	Bicyclo[7.2.0]undec-4-ene, 4,11,11-trimethyl-8-methylene-	Hydrocarbons	13877-93-5	sweet, woody, spice, clove, dry	378545	137610	913907	387155	184149	419603	286156	219304	654384
YZMW0263	C11H22O	5-Undecanone	Ketone	33083-83-9	-	1.30807e+07	491484	72824	9.3596e+06	370266	3457.25	1.41179e+07	1.27314e+06	3382.85
WAMW0438	C9H11NO2	Carbamic acid, methyl-, 3-methylphenyl ester	Ester	1129-41-5	-	199340	28235.6	250900	196990	45827.8	47344.4	170663	53184	147333
D281	C17H26O	Avocadynofuran	Heterocyclic compound	24708-33-6	-	13024.6	4336.61	88143.3	14258.8	10559.1	37584.2	9405	10824.2	78788.7
BPMW015*248	C8H7NO	1H-Indol-4-ol	Heterocyclic compound	2380-94-1	-	514478	8294.9	196586	543449	31885.1	39300.6	450626	59452.6	89119.2
QWMW1328	C4H10S4	2,4,5,7-Tetrathiaoctane	Sulfur compounds	85544-38-3	-	7025.74	1088.34	7420.17	7494.97	1361.98	1403.32	7916.37	2379.05	3219.67
WAMW0570	C12H17NO	Diethyltoluamide	Amine	134-62-3	-	9.91236e+06	150749	3.62084e+06	1.03264e+07	591176	737588	8.79825e+06	1.10565e+06	1.61707e+06
NMW0365	C9H6O3	7-Hydroxycoumarin	Heterocyclic compound	93-35-6	-	14095.4	2961.21	26090.6	11965.5	4003.4	12038.4	10157.9	2486.74	27546.2
NMW0170	C9H8O2	Hydrocoumarin	Heterocyclic compound	119-84-6	sweet, tonka, coumarin, coconut, herbal, cinnamon	2.49005e+06	355533	6.00449e+06	2.14847e+06	477845	1.48085e+06	1.75691e+06	642608	3.55814e+06
XMW0797*083	C15H24	Naphthalene, 1,2,4a,5,6,8a-hexahydro-4,7-dimethyl-1-(1-methylethyl)-,[1R-(1.alpha.,4a.alpha.,8a.alpha.)]-	Terpenoids	17627-24-6	-	5.51859e+06	1.18824e+06	1.16398e+07	5.66434e+06	1.85769e+06	1.73858e+06	4.33877e+06	2.21633e+06	8.01713e+06
KMW0283	C9H18O2	Hexanoic acid, propyl ester	Ester	626-77-7	sweet, fruity, juicy, pineapple, green, tropical	31795.1	23502	15903.8	34937.2	20891.7	14375.7	39534.1	26315.3	12307.1
NMW0361	C15H28O2	(1R,4aR,7R,8aR)-7-(2-Hydroxypropan-2-yl)-1,4a-dimethyldecahydronaphthalen-1-ol	Terpenoids	4666-84-6	-	31016.3	14317.1	152184	32831.7	18109.2	79826.4	14850.4	17593.1	136615
QWMW0666	C11H12O3	Ethyl benzoylacetate	Ester	94-02-0	fruity, cherry, brandy, berry, woody, jammy	315215	19209.6	395835	333911	65720.9	72088.4	255822	86667.4	126817
KMW0552	C15H24	(-)-.beta.-Bourbonene	Terpenoids	5208-59-3	herbal, woody, floral, balsamic	1.04026e+06	138580	2.49372e+06	848247	238274	599628	737840	317041	1.48129e+06
QWMW1320	C12H16O2	1-Butanol, 3-methyl-, benzoate	Ester	94-46-2	-	9217.6	1002.88	6634.88	11355.3	1721.91	1924.2	9431.23	2048.03	3239.78
KMW0646	C15H28O2	Citronellyl valerate	Ester	7540-53-6	rose, herbal, honey	344170	280796	1.57317e+06	406267	322736	840935	276918	316969	1.29424e+06
XMW0443*038	C10H18O2	(E)-2,6-Dimethylocta-3,7-diene-2,6-diol	Alcohol	51276-34-7	-	124507	5760.5	23251.1	208536	13556.2	2403.09	193268	24442.6	6047.2
YZMW0707*271	C10H8O	1-Naphthalenol	Phenol	90-15-3	-	478662	106483	838970	494405	192857	158166	509712	190265	478771
XMW1331	C10H12O2	2-Propanone, 1-(4-methoxyphenyl)-	Ketone	122-84-9	sweet, fruity, creamy, spicy, green, anisic, balsamic, licorice, fennel	4.97447e+06	680309	1.1813e+07	4.05073e+06	1.14399e+06	2.8872e+06	3.54556e+06	1.52912e+06	7.09475e+06
XMW0107	C8H10O2	1,2-Benzenedimethanol	Alcohol	612-14-6	-	2.1086e+06	301552	4.28558e+06	1.91622e+06	482195	959251	1.62383e+06	649709	2.65633e+06
XMW1163	C9H12O3S	Ethyl 2-hydroxybenzyl sulfone	Phenol	53380-27-1	-	8133.96	3217.91	65147.4	7661.6	7300.86	26362	7297.68	7813.94	56449.1
KMW0210*362	C15H24	1H-Cyclopenta[1,3]cyclopropa[1,2]benzene, octahydro-7-methyl-3-methylene-4-(1-methylethyl)-, [3aS-(3a.alpha.,3b.beta.,4.beta.,7.alpha.,7aS*)]-	Terpenoids	13744-15-5	citrus, fruity, radish	7.86596e+06	1.11587e+06	1.46265e+07	7.26591e+06	1.80007e+06	3.10222e+06	6.13364e+06	2.4022e+06	9.17955e+06
KMW0701*135	C15H26O	2-Naphthalenemethanol, 1,2,3,4,4a,5,6,7-octahydro-.alpha.,.alpha.,4a,8-tetramethyl-, (2R-cis)-	Terpenoids	1209-71-8	waxy, sweet	2.38317e+06	1.94361e+06	1.38878e+07	2.72359e+06	2.13215e+06	5.67598e+06	1.84765e+06	2.05001e+06	1.13018e+07
KMW0644*118	C15H24O	1H-Cycloprop[e]azulen-7-ol, decahydro-1,1,7-trimethyl-4-methylene-, [1ar-(1a.alpha.,4a.alpha.,7.beta.,7a.beta.,7b.alpha.)]-	Terpenoids	6750-60-3	earthy, herbal, fruity	454283	10077.6	162252	468616	37986.8	39427.6	401405	61961.9	63991
NMW0175	C11H16O	Phenol, 4-(1,1-dimethylpropyl)-	Phenol	80-46-6	-	2.18268e+06	303367	5.30551e+06	1.87185e+06	415381	1.27483e+06	1.53908e+06	565575	3.12083e+06
XMW0738	C8H9NO2	Benzoic acid, 4-amino-, methyl ester	Ester	619-45-4	-	1.86188e+06	384465	3.28792e+06	1.95278e+06	709521	569391	1.38198e+06	703563	1.85896e+06
XMW0548*368	C15H24	Bicyclo[7.2.0]undecane, 10,10-dimethyl-2,6-bis(methylene)-, [1S-(1R*,9S*)]-	Terpenoids	136296-38-3	-	211910	7641.95	158938	202903	38209.8	7641.95	163508	46840.6	77979.9
XMW0476	C10H11NO3	Benzoic acid, 2-(acetylamino)-, methyl ester	Ester	2719-08-6	mild, fruity, strawberry	260605	31943.5	686302	227692	109122	276532	130179	101807	580829
XMW0827	C13H16O2	Coumarin, 3,4-dihydro-4,4,6,8-tetramethyl-	Heterocyclic compound	249629-60-5	-	1.08749e+07	183291	3.77802e+06	1.17711e+07	543045	788267	9.67266e+06	1.26357e+06	1.27906e+06
KMW0732	C11H14O3	Phenol, 2,6-dimethoxy-4-(2-propenyl)-	Phenol	6627-88-9	sweet, flowery	39018.6	1627.28	73508.3	41473.2	16201.8	9002.32	8295.87	5821.33	17213.7
KMW0550	C13H20O	Damascone, .beta.-	Terpenoids	23726-91-2	fruity, floral, berry, plum, black currant, honey, rose, tobacco	398725	41753.9	431875	410789	63938	76274.1	374723	112914	250068
QWMW0822	C14H18O2	cis-3-Hexenyl phenyl acetate	Ester	42436-07-7	sweet, green, floral, honey, tropical	717203	110702	2.56612e+06	644659	335703	788791	339152	321994	1.64696e+06
XMW0665	C15H24O	Muurola-4,10(14)-dien-1.beta.-ol	Terpenoids	257293-90-6	-	21773.3	31162.2	115528	18968.5	13295.6	47005.5	14637.7	23879	89964.6
XMW0227	C15H22	aR-Himachalene	Terpenoids	19419-67-1	-	252235	30790.2	249256	228422	56034.7	58397.5	206120	71611.7	195765
YZMW0699	C7H9NO2S	Benzenesulfonamide, 2-methyl-	Amine	88-19-7	-	79791.6	12602.6	209555	106945	32285.4	78290.5	78523.4	30474.3	178854
XMW1092	C10H12O2	7'-Oxaspiro[cyclopropane-1,4'-tricyclo[3.3.1.0(6,8)]nonan-2'-one]	Ketone	109637-57-2	-	236844	26456.5	317541	263950	81433.4	89347.6	187379	105917	180457
D113	C10H14O2	Benzene, (2,2-dimethoxyethyl)-	Ether	101-48-4	green, foliage, floral, rosy, earthy, mushroom	15782	1106.5	2821.56	16890.5	1535.36	532.224	16133.7	2259.53	1464.73
NMW0183	C7H8O2	Benzenemethanol, 4-hydroxy-	Alcohol	623-05-2	fruity, bitter, almond, sweet, coconut	48237.9	5078.8	45684.8	50232.5	8533.05	8263.02	47072.8	13862.9	26504.5
XMW3771	C8H6O4	1,3-Benzodioxole-5-carboxylic acid	Acid	94-53-1	-	300372	41224.7	385049	294500	76418.5	94853.9	256955	113175	323059
XMW0744	C12H20O	2,6-Dodecadien-1-al	Aldehyde	21662-13-5	citrus, mandarin, orange, melon	11582.3	1739.39	8481.75	7918.21	2288.54	2608.84	6417.42	3302.03	4948.85
NMW0005*120	C10H18O	3-Cyclohexen-1-ol, 4-methyl-1-(1-methylethyl)-, (R)-	Terpenoids	20126-76-5	-	121635	26779.9	6607.33	170111	24394.7	3935.18	243785	48692.9	4095.37
D157	C13H16O2	Propanoic acid, 2-methyl-, 3-phenyl-2-propenyl ester	Ester	103-59-3	sweet, fruity, almond, spicy, cinnamyl, tropical	1.189e+06	20642.8	459312	1.23208e+06	77973	97622.8	1.05898e+06	142812	182846
WAMW0847	C8H8O3	Benzoic acid, 3-hydroxy-, methyl ester	Ester	19438-10-9	-	671857	111094	1.77483e+06	670168	177947	370543	482235	236228	876275
KMW0591	C14H24O2	Butanoic acid, 1,7,7-trimethylbicyclo[2.2.1]hept-2-yl ester, endo-	Ester	13109-70-1	herbal, woody	291640	36774.5	314076	285610	57169	61950.2	258640	81350.4	186730
YZMW0358*344	C7H4Cl2O2	Benzoic acid, 2,6-dichloro-	Acid	50-30-6	-	748819	101657	1.18779e+06	678851	168524	330747	439896	218075	549729
NMW0259	C6H6O3	1,3,5-Benzenetriol	Phenol	108-73-6	-	5.88391e+06	781050	1.77062e+07	4.83097e+06	2.58249e+06	6.0595e+06	2.56615e+06	2.44958e+06	1.31616e+07
WAMW2139	C14H20O	Lilial	Aldehyde	80-54-6	floral, muguet, green, powdery, cumin	265362	31652.3	298884	263386	65508.5	73266.3	219383	85443.8	220789
D273*023	C10H20O2	Butanoic acid, 2-methyl-, 2-methylbutyl ester	Ester	2445-78-5	sweet, fruity, estery, berry, green, waxy, apple	26394.4	3473.85	2822.66	30251.9	3449.68	1644.72	35948.9	8529.55	2266.2
GMW0369	C15H24	Spiro[5.5]undec-2-ene, 3,7,7-trimethyl-11-methylene-, (-)-	Terpenoids	18431-82-8	-	727475	279756	1.34995e+06	760404	379901	455676	618494	520489	1.533e+06
D156	C13H18O2	Propanoic acid, 2-methyl-, 3-phenylpropyl ester	Ester	103-58-2	fruity, tropical, apricot, plum, balsamic, jammy, honey, bread, osmanthus, dry	88283	11743.5	126829	130890	25655.9	29114.9	121664	32247.8	83404.5
KMW0578	C15H26O2	Butanoic acid, 3-methyl-, 1-ethenyl-1,5-dimethyl-4-hexenyl ester	Ester	1118-27-0	citrus, bergamot, lavender, peach, apricot, sage	3.17575e+06	371315	3.99449e+06	3.8358e+06	738281	762883	3.42381e+06	838400	2.4632e+06
XMW0110*356	C14H30	Dodecane, 4,6-dimethyl-	Hydrocarbons	61141-72-8	-	8051.39	10715.7	10403	10922.3	8993.26	9020.47	11014.6	9800.24	9632.91
KMW0568	C10H18O2	2H-Pyran-2-one, tetrahydro-6-pentyl-	Ester	705-86-2	creamy, coconut, fruity	3091.19	3809.34	8360.67	3707.64	3297.95	4205.22	3798.83	3679.48	4499.72
NMW0270	C13H10O	Benzophenone	Ketone	119-61-9	balsamic, rose, metallic, powdery, geranium	1.02194e+06	541917	2.66898e+06	1.02428e+06	667815	2.13432e+06	696167	666756	2.7104e+06
D147*110	C12H16O2	Butanoic acid, 3-methyl-, phenylmethyl ester	Ester	103-38-8	sweet, fruity, apple, pineapple, herbal	3.12701e+06	503887	8.84584e+06	3.22475e+06	839188	2.16813e+06	2.17337e+06	365631	4.11622e+06
XMW0019	C8H8O2	Acetophenone, 4'-hydroxy-	Ketone	99-93-4	mild, sweet, hawthorn, balsamic, mimosa	178803	22044.4	203176	179094	38113.3	52878.6	162145	54566.9	121245
KMW0503	C8H9NO2	Methyl anthranilate	Ester	134-20-3	fruity, grape, orange, flowery, neroli	160196	57690.4	136643	177185	61820.9	34175.6	153303	114019	105330
XMW3710	C13H10	Fluorene	Aromatics	86-73-7	-	1.16256e+06	35310.6	817175	1.19664e+06	118803	144362	1.02206e+06	162761	226664
XMW3548	C11H16O	Benzeneethanol, .alpha.-propyl-	Alcohol	705-73-7	mild, green, sweet, earthy	29463.9	7633.98	98058	27573.1	11583.4	23908.6	23688.5	11515.4	44585.5
KMW0565	C15H24	Caryophyllene	Terpenoids	87-44-5	sweet, woody, spice, clove, dry	183541	26014.7	168321	157014	41711.5	40059.1	124503	75595.8	151008
GMW0149	C11H14O2	2-Butanone, 4-(4-methoxyphenyl)-	Ketone	104-20-1	sweet, dry, raspberry, rose, cherry, fruity, cassie absolute	1.2717e+06	133320	1.45223e+06	1.22735e+06	258262	266274	1.07889e+06	336044	863686
XMW3465	C15H24	(1R,3aS,5aS,8aR)-1,3a,4,5a-Tetramethyl-1,2,3,3a,5a,6,7,8-octahydrocyclopenta[c]pentalene	Terpenoids	65372-78-3	-	92233.2	12035.2	175856	53672	14919.8	38787.7	49686	22434	80435.5
XMW0237*037	C13H28	Decane, 5-ethyl-5-methyl-	Hydrocarbons	17312-74-2	-	26533.1	3292.96	5504.13	25725.9	3001.7	2308.07	28139.4	5929.28	3803.51
NMW0171	C8H8O3	Acetic acid, phenoxy-	Acid	122-59-8	sour, sweet	1.73539e+06	242148	4.76349e+06	1.7557e+06	460500	969651	1.28033e+06	609830	2.34878e+06
XMW0012*064	C15H24	Naphthalene, 1,2,4a,5,6,8a-hexahydro-4,7-dimethyl-1-(1-methylethyl)-, [1S-(1.alpha.,4a.beta.,8a.alpha.)]-	Terpenoids	24406-05-1	woody, dry	5.84295e+06	1.48128e+06	1.05935e+07	6.08892e+06	2.50544e+06	2.33648e+06	5.13084e+06	3.06234e+06	7.54424e+06
YZMW0767	C8H9NO	Acetophenone, 4'-amino-	Ketone	99-92-3	-	762272	209917	749962	838144	146948	398331	631231	187589	461324
KMW0616*152	C15H24	Naphthalene, 1,2,3,4,4a,5,6,8a-octahydro-7-methyl-4-methylene-1-(1-methylethyl)-, (1.alpha.,4a.beta.,8a.alpha.)-	Terpenoids	39029-41-9	herbal, woody	2.68128e+06	1.08423e+06	4.9913e+06	2.76362e+06	839446	740125	1.68935e+06	1.00024e+06	4.49828e+06
YZMW0756	C10H13ClO	4-tert-Butyl-2-chlorophenol	Phenol	98-28-2	-	14454.3	2000.54	22161.9	17448.5	3704.04	3555.89	12609	5765.05	10474.2
WMW0218	C15H24O	Butylated Hydroxytoluene	Phenol	128-37-0	mild, phenol, camphor	1.19637e+06	172439	1.36075e+06	1.17812e+06	317615	350478	848636	427200	1.2449e+06
NMW0258	C12H17NO2	Fenobucarb	Ester	3766-81-2	-	478712	83431	1.28579e+06	464309	225625	477743	322141	221526	1.01359e+06
XMW0754	C15H22O	Methanol, (cyclohexyl)(2,3-dimethylphenyl)-	Alcohol	349498-47-1	-	11574.6	6537.41	80190.1	9958.19	8736.46	20233.4	9553.06	10247.8	70847.9
XMW1171	C13H12O2	Benzene, 1-methoxy-4-phenoxy-	Ether	1655-69-2	-	12935	8123.87	26295.2	12859.5	8542.03	12742	10777	7621.04	30081
D154	C12H16O2	.beta.-Phenylethyl butyrate	Ester	103-52-6	musty, sweet, floral, yeasty, strawberry	765203	289551	3.09508e+06	1.23805e+06	568450	708777	965444	795007	1.88532e+06
D1751	C12H16O	Ethanone, 1-[4-(1,1-dimethylethyl)phenyl]-	Ketone	943-27-1	-	298564	24944.6	179006	292579	54820.1	41223	239284	48029	115448
NMW0137	C6H6O4	4H-Pyran-4-one, 5-hydroxy-2-(hydroxymethyl)-	Ketone	501-30-4	-	29568.8	3207.98	23239.7	28528	6854.37	7086.3	25652.2	8490.34	14339.6
XMW0160	C13H18O	Megastigmatrienone	Ketone	38818-55-2	-	165930	42585.3	422616	197370	73500.8	107933	135971	73360.1	319060
NMW0250*294	C11H10O	1-Naphthalenemethanol	Alcohol	4780-79-4	-	435648	8229.25	167907	448738	30453.3	38413.3	388899	55943.6	77441.6
GMW0392	C15H24	.beta.-Longipinene	Terpenoids	41432-70-6	-	3.60825e+06	477616	1.07813e+07	3.83194e+06	966261	2.49772e+06	2.4872e+06	1.27356e+06	4.96402e+06
D1666	C12H22O	Cyclododecanone	Ketone	830-13-7	-	112575	18428.5	167435	119905	35186.7	37681.5	121085	31907.5	121520
QWMW1258	C10H10O2	2-Propenal, 3-(2-methoxyphenyl)-	Aldehyde	1504-74-1	sweet, cinnamon, cassia, oily, woody, paper	177745	22531.2	193844	182811	43267.6	44887.9	142278	52563.9	136835
YZMW0495	C7H6N2O4	Benzene, 2-methyl-1,3-dinitro-	Nitrogen compounds	606-20-2	-	573357	68106.7	763954	652462	137640	141592	574026	163082	457753
QWMW0752	C14H26O2	3-Hexene, 1,1'-[ethylidenebis(oxy)]bis-, (Z,Z)-	Ether	63449-64-9	green, sweet, vegetable, herbal	57428.2	6041.84	45626.5	63879.8	12371	12963.7	51491.5	15170.4	28189
KMW0558	C14H24O2	1,5-Dimethyl-1-vinyl-4-hexenyl butyrate	Ester	78-36-4	bergamot, fruity, banana, berry	364481	33112.9	373700	361337	65254.3	72473.5	344623	102452	162745
QWMW0678	C11H14O3	Benzoic acid, 2-hydroxy-, 2-methylpropyl ester	Ester	87-19-4	sweet, herbal, floral, orchid, sweet, spice, fruity	62363.1	88458.3	98743.7	88499	63560.3	49362.5	76322.7	70035.8	57851.8
XMW0672	C3H3N3O2	1,2,4-Triazine-3,5(2H,4H)-dione	Ketone	461-89-2	-	302162	4114.33	98085.4	335645	16922.8	23854.7	279483	38389.1	47354.4
XMW0805	C10H10S	Benzo[b]thiophene, 2-ethyl-	Heterocyclic compound	1196-81-2	-	175505	16058.4	191287	188834	26649.6	26295.8	168059	55029	113969
XMW0469*083	C15H24	(1R,3aS,8aS)-7-Isopropyl-1,4-dimethyl-1,2,3,3a,6,8a-hexahydroazulene	Terpenoids	36577-33-0	-	5.51859e+06	1.18824e+06	1.16398e+07	5.66434e+06	1.85769e+06	1.73858e+06	4.33877e+06	2.21633e+06	8.01713e+06
YZMW0712	C9H10O4	Benzoic acid, 2,4-dimethoxy-	Acid	91-52-1	-	92179.5	1395.78	43897.5	95381	8560.06	12995.7	80994.4	10508.1	25417.8
NMW0205	C12H14O2	Precocene I	Heterocyclic compound	17598-02-6	-	75340.6	21837.6	186190	82448.9	35137	40079.6	60867.9	37935.1	143412
XMW0772	C8H10O3	1,3-Cyclopentanedione, 2-acetyl-4-methyl-	Ketone	4056-69-3	-	1.36374e+06	76975.8	200964	1.48678e+06	71711.8	46834.4	1.44462e+06	144164	110515
D292	C15H24	Bicyclo[2.2.1]heptane, 2-methyl-3-methylene-2-(4-methyl-3-pentenyl)-, (1S-endo)-	Terpenoids	25532-78-9	-	390738	41166.9	453303	383855	79143	84107.9	340412	106261	273522
WMW0223*365	C15H24	Cedrene	Terpenoids	11028-42-5	cedarwood, woody	131020	12260.4	123161	114581	22543.3	28534.3	113327	35256.9	78042.8
KMW0589	C15H24	Humulene	Terpenoids	6753-98-6	woody	1.10743e+06	117133	1.0908e+06	1.18172e+06	173669	261983	1.03844e+06	300979	828023
D158	C12H16O3	2-Phenoxyethyl isobutyrate	Ester	103-60-6	green, fruity, waxy, apple, nuances	189838	14141.6	150959	134041	30710.8	34718.6	158424	42731.2	92039.9
KMW0693*135	C15H26O	10-epi-.gamma.-Eudesmol	Terpenoids	15051-81-7	sweet, woody, floral	2.38317e+06	1.94361e+06	1.38878e+07	2.72359e+06	2.13215e+06	5.67598e+06	1.84765e+06	2.05001e+06	1.13018e+07
KMW0316	C10H18O	(2R,4R)-4-Methyl-2-(2-methylprop-1-en-1-yl)tetrahydro-2H-pyran	Terpenoids	5258-11-7	flowery	14904.2	6819.87	3093.53	20083.4	10444.7	667.827	21642.3	20511.8	1648.8
XMW0137	C4H4N2O3	2,4,5-Trihydroxypyrimidine	Heterocyclic compound	496-76-4	-	405803	7960.11	159663	421915	29837.2	35853.1	363709	53191.4	64461.9
D81	C9H12O3	2-Furanpropanoic acid, ethyl ester	Ester	10031-90-0	pineapple, fruity, spicy, jammy	213348	16573	14476	279824	15001.7	4041.9	312408	87865.1	2084.53
YZMW0738	C6H5Cl2N	Benzenamine, 3,4-dichloro-	Amine	95-76-1	-	198824	36108.1	369459	407270	64521.7	53185.8	339670	74212.2	144058
KMW0633	C13H28O	n-Tridecan-1-ol	Alcohol	112-70-9	musty	18326.3	673.772	7448.52	18262.3	1407.32	1646.33	16126.4	2674.96	4466.98
XMW1405	C12H10	Acenaphthene	Aromatics	83-32-9	-	57549.2	8784.3	54529.5	61166.6	13674.2	9310.84	57169.6	19450.2	27005.2
KMW0647	C13H20O3	Methyl jasmonate	Ester	1211-29-6	floral, fresh, petal, magnolia, oily, waxy	2785.93	3256.24	15370.4	2845.01	3717.9	10691.5	2800.32	2847.84	17784.1
XMW0384	C15H24	4,7-Methanoazulene, 1,2,3,4,5,6,7,8-octahydro-1,4,9,9-tetramethyl-, [1S-(1.alpha.,4.alpha.,7.alpha.)]-	Terpenoids	514-51-2	-	212134	29813	403070	253768	58965	87955	177293	66115.4	201888
XMW0380*056	C15H24	1H-Cyclopropa[a]naphthalene, 1a,2,3,5,6,7,7a,7b-octahydro-1,1,7,7a-tetramethyl-, [1aR-(1a.alpha.,7.alpha.,7a.alpha.,7b.alpha.)]-	Terpenoids	17334-55-3	-	1.32272e+06	233480	1.49717e+06	2.65653e+06	422116	514291	2.25593e+06	790124	956959
YZMW0579	C7H7NO2	Salicylamide	Amine	65-45-2	-	264613	82653.4	561976	239925	99155.8	132917	230365	148898	423543
QWMW1244	C11H14O2	Phenol, 2-ethoxy-5-(1-propenyl)-	Phenol	94-86-0	sweet, vanilla, woody, tobacco, spicy, phenol, powdery	3.4698e+06	571641	5.7608e+06	4.49687e+06	1.00384e+06	1.06033e+06	2.66432e+06	1.32291e+06	3.44073e+06
D353*059	C15H24	(S,1Z,6Z)-8-Isopropyl-1-methyl-5-methylenecyclodeca-1,6-diene	Terpenoids	317819-80-0	-	308467	32612.1	376603	260913	65807.6	71719.6	236398	78735.2	236739
QWMW1194	C6H7NO	Piconol	Alcohol	586-98-1	roasted, moldy	33594.1	6899.46	3434.93	38549.3	6964.15	1784.23	47889.2	13200.4	3230.57
XMW0840	C11H18N4	6-Methyl-2-(piperidin-1-ylmethyl)-4-pyrimidinylamine	Heterocyclic compound	112860-60-3	-	15602.6	5895.21	129309	15681.2	13454.3	48977.4	13543.5	14020.3	113234
NMW0179	C7H6O3	Benzoic acid, 3-hydroxy-	Acid	99-06-9	-	642121	67101.6	703504	643096	132955	129644	589691	177828	402473
KMW0617*378	C15H26O	Cyclohexanemethanol, 4-ethenyl-.alpha.,.alpha.,4-trimethyl-3-(1-methylethenyl)-, [1R-(1.alpha.,3.alpha.,4.beta.)]-	Terpenoids	639-99-6	green, woody, spicy, rose	7.76306e+06	1.46804e+06	2.61305e+07	7.58179e+06	2.1773e+06	9.50175e+06	6.80643e+06	2.56916e+06	2.05361e+07
NMW0206*363	C15H24	(1R,9R,E)-4,11,11-Trimethyl-8-methylenebicyclo[7.2.0]undec-4-ene	Terpenoids	68832-35-9	-	2.49278e+06	156346	1.62644e+06	1.92009e+06	362276	388454	2.02938e+06	499027	940343
NMW0364	C5H5N5	Adenine	Heterocyclic compound	73-24-5	-	14403.1	9299.63	133241	14908.2	17106.1	49802.5	12350.5	14660.5	116322
XMW1179	C8H16Cl2O	Butane, 1,1'-oxybis[4-chloro-	Ether	6334-96-9	-	189295	21387.4	203786	196725	40994.3	30205.1	178979	46413.4	99061
KMW0576*365	C15H24	Aromandendrene	Terpenoids	489-39-4	woody	131020	12260.4	123161	114581	22543.3	28534.3	113327	35256.9	78042.8
NMW0185	C9H10N2	Pyridine, 3-(3,4-dihydro-2H-pyrrol-5-yl)-	Heterocyclic compound	532-12-7	-	13446.1	1831.56	11567.7	6203.33	2694.34	2921.65	8568.39	2492.24	7394.27
QWMW0828*349	C13H22O	2-Naphthalenol, 1,2,3,4,4a,5,6,7-octahydro-2,5,5-trimethyl-	Terpenoids	41199-19-3	strong, substantive, ambergris, earthy, animalic	65720.4	6040.94	69660.7	63976.4	12583.4	12244.7	56474.1	17068.2	39063.8
XMW1492	C13H18O	Benzeneacetaldehyde, .alpha.-methyl-4-(2-methylpropyl)-	Aldehyde	51407-46-6	-	398670	26256.2	324296	390805	73855.4	84443.5	322222	99861.8	192047
QWMW0676	C9H11NO2	Benzoic acid, 2-amino-, ethyl ester	Ester	87-25-2	sweet, fruity, green, orange, blossom, grape	470296	51280.4	458419	453713	100298	84408.4	409512	136069	273279
XMW0197*058	C15H24	(1S,4S,4aS)-1-Isopropyl-4,7-dimethyl-1,2,3,4,4a,5-hexahydronaphthalene	Terpenoids	267665-20-3	-	8.84717e+06	720808	1.07039e+07	1.34724e+07	2.21226e+06	2.38501e+06	9.44732e+06	2.27886e+06	5.76093e+06
NMW0184*055	C13H20O	Ionone	Terpenoids	8013-90-9	violet, sweet, floral, woody	61366.8	5817.16	65715.2	61889.2	11583.2	14011.7	59454.1	18835.8	31574.9
XMW0497	C6H4O2S	2,5-Thiophenedicarboxaldehyde	Aldehyde	932-95-6	-	1.46242e+06	121457	200964	1.58962e+06	111887	46834.4	1.52862e+06	195673	110515
XMW0953	C11H14O2	Phenylacetic acid propyl ester	Ester	4606-15-9	sweet, honey, floral, apricot, rose	11054.2	2127.64	41437.6	9879.64	4416.88	7391.09	9110.87	3711.81	17484.7
QWM0005	C7H13NS2	Berteroin	Nitrogen compounds	4430-42-6	cabbage, radish	25242.6	4692.98	84067.9	24372.3	6525.59	30060.4	21989.7	9636.92	66063
GMW0254	C12H16O2	Benzenepropanol, propanoate	Ester	122-74-7	floral, balsamic, hyacinth, mimosa	364465	26062	260125	186100	57536.2	67633.2	147340	45593.2	132958
KMW0614*066	C15H24	Cubenene	Terpenoids	29837-12-5	spicy, fruity, mango	1.16504e+06	164701	1.3646e+06	1.27111e+06	297875	378519	954129	341509	1.0764e+06
XMW0142*056	C15H24	3a,7-Methano-3aH-cyclopentacyclooctene, 1,4,5,6,7,8,9,9a-octahydro-1,1,7-trimethyl-, [3aR-(3a.alpha.,7.alpha.,9a.beta.)]-	Terpenoids	469-92-1	-	1.32272e+06	233480	1.49717e+06	2.65653e+06	422116	514291	2.25593e+06	790124	956959
GMW0159	C11H16O	Benzenepentanol	Alcohol	10521-91-2	floral, carnation, rose, lemon, verbena	19194.2	2347.7	25540.2	24389.4	5173.82	5977.27	23136.7	6699.97	18536.6
XMW0701	C10H12N2	1H-Pyrrolo[2,3-b]pyridine, 2-(1-methylethyl)-	Heterocyclic compound	27257-18-7	-	140670	28496.3	620877	187789	45237.9	187110	131554	62537.9	479544
KMW0684	C12H22O2	.delta.-Dodecalactone	Ester	713-95-1	peachy, oily, creamy, soapy	1913.44	5295.89	4379.59	3841.48	5063.95	6962.22	2799.39	3784.87	4991.58
D106	C10H10O2	Ethanone, 1,1'-(1,4-phenylene)bis-	Ketone	1009-61-6	-	1.38787e+06	116467	1.12982e+06	1.34669e+06	266480	290619	1.10235e+06	344599	694912
XMW0740	C7H7N3	3-Methyl-pyrrolo(2,3-b)pyrazine	Heterocyclic compound	20321-99-7	-	97592.3	16597	153676	93025.4	28505.5	59593.4	86564.5	38866.9	106361
NMW0241	C6H10N4	Pentylenetetrazol	Heterocyclic compound	54-95-5	-	1.65721e+06	319568	5.39904e+06	1.62721e+06	471546	2.01704e+06	1.45624e+06	562774	4.26221e+06
D18	C11H10O	Naphthalene, 2-methoxy-	Ether	93-04-9	sweet, naphthyl, floral, orange, blossom, acacia, neroli	339275	26842.4	276163	376770	62812.7	66440.6	302656	81725.8	160962
NMW0236	C8H8O3	Benzeneacetic acid, 4-hydroxy-	Acid	156-38-7	-	33258.7	10545.5	149404	50546.5	13586.2	44641.7	31773.6	16697.3	117212
KMW0298	C10H18O	CIS-ROSE OXIDE	Terpenoids	876-17-5	floral	47842.1	24510.7	13611.6	70061.3	34765	4504.16	71850	69067.5	8566.18
XMW0812	C15H24	Benzene, (1-methyl-1-propylpentyl)-	Aromatics	54932-91-1	-	765203	246250	2.47709e+06	1.23805e+06	534154	637739	965444	725261	1.44513e+06
KMW0553	C15H24	.gamma.-Elemene	Terpenoids	29873-99-2	green, woody, oily	32061.1	3875.86	33196	25795.2	8401.19	7992.06	23100.1	11266.5	25344.1
XMW0866	C15H28O2	7-(2-Hydroxypropan-2-yl)-1,4a-dimethyldecahydronaphthalen-1-ol	Terpenoids	92857-25-5	-	65243.5	33917	508350	62668.1	52268.6	104463	65272.5	58397.7	442008
XMW0265	C17H36	Tetradecane, 2,6,10-trimethyl-	Terpenoids	14905-56-7	-	389242	72167.3	1.31206e+06	381655	107477	475337	342568	129904	1.02334e+06
D347	C14H28O2	n-Capric acid isobutyl ester	Ester	30673-38-2	oily, sweet, brandy, apricot, fermented, cognac	158907	30803.2	530215	159482	44180	193577	139325	54224.9	416365
KMW0697	C16H32O	Hexadecanal	Aldehyde	629-80-1	cardboard	8209.2	2789.38	65425.2	8700.85	7286.43	26927.3	6703.6	8133.59	63939.6
KMW0299*025	C10H18O	trans-Rose oxide	Terpenoids	876-18-6	floral	137153	66641.2	37480.1	190538	99113.7	14020.3	208984	195044	24971.9
XMW1102	C11H10O2	Vinyl trans-cinnamate	Ester	17719-70-9	-	200121	13772.3	162591	154112	31067.8	33610.1	126553	41494.4	79913.2
XMW0702	C9H7NS	2-(3-Thienyl)pyridine	Heterocyclic compound	21298-55-5	-	412802	36076.6	336877	388110	78289.9	84468.5	318410	102662	209737
D1352	C8H8O3	Benzoic acid, 3-methoxy-	Acid	586-38-9	-	261387	30253	284294	275402	48845.3	51923.9	252673	78313	171103
KMW0686*322	C11H12O2	2-Propenoic acid, 3-phenyl-, ethyl ester, (E)-	Ester	4192-77-2	floral, honey, balsamic	278148	18259.6	220295	280192	43930.8	54261.3	228615	64323.8	128433
D19	C12H10O	2-Naphthyl methyl ketone	Ketone	93-08-3	sweet, neroli, orange, blossom, neroli, powdery	15177.6	12751.9	63121.9	15179.3	11355.2	35322.9	10250.5	12004.6	59570.3
GMW0242	C11H12O3	1,3-Benzodioxole-5-propanal, .alpha.-methyl-	Aldehyde	1205-17-0	watery, fresh, green, ozonous, cyclamen, hay	3.69016e+06	732358	1.60318e+07	4.75473e+06	1.11763e+06	4.92122e+06	3.37274e+06	1.59263e+06	1.23979e+07
XMW0247	C15H22	Benzene, 1-methyl-4-(1,2,2-trimethylcyclopentyl)-, (R)-	Terpenoids	16982-00-6	-	156095	24438.8	242119	147135	43410.4	93940.6	114446	43261.4	135749
XMW0555	C10H8O2	2-Acetylbenzofuran	Heterocyclic compound	1646-26-0	sweet, coumarin, floral, orange, flowery, tropical, neroli, lactonic, honeysuckle, honey	229735	34208.9	432387	229522	58927.1	105450	191745	77423.4	269639
KMW0302*025	C10H18O	(2S,4R)-4-Methyl-2-(2-methylprop-1-en-1-yl)tetrahydro-2H-pyran	Terpenoids	3033-23-6	rose, cortex, green, floral, geranium, powdery, metallic	137153	66641.2	37480.1	190538	99113.7	14020.3	208984	195044	24971.9
KMW0574*322	C11H12O2	2-Propenoic acid, 3-phenyl-, ethyl ester	Ester	103-36-6	sweet, balsamic, fruity, spicy, powdery, berry, plum	278148	18259.6	220295	280192	43930.8	54261.3	228615	64323.8	128433
XMW0743*056	C15H24	(-)-Aristolene	Terpenoids	6831-16-9	-	1.32272e+06	233480	1.49717e+06	2.65653e+06	422116	514291	2.25593e+06	790124	956959
NMW0276	C11H14O3	2-Butanone, 4-(4-hydroxy-3-methoxyphenyl)-	Ketone	122-48-5	sweet, spicy, phenol, ginger, vanilla, woody	4879.65	2163.18	12105.6	3834.88	2646.72	4768.71	3566.84	3215.21	16915.3
KMW0581	C12H16O3	Benzene, 1,2,3-trimethoxy-5-(2-propenyl)-	Ether	487-11-6	spice, flowery	1.88999e+06	383849	8.0607e+06	2.41454e+06	577977	2.50984e+06	1.73037e+06	813080	6.26061e+06
XMW1417	C14H26O2	Octanoic acid, 3-hexenyl ester, (Z)-	Ester	61444-41-5	green, leafy, orchid, kiwi, metallic, fruity, asparagus, lettuce	2.7889e+06	554773	9.47464e+06	2.69703e+06	813159	3.44945e+06	2.45791e+06	921860	7.45993e+06
D340	C12H16O	3-Hexanone, 1-phenyl-	Ketone	29898-25-7	-	24429.7	1781.1	22902.4	21920.6	3063.51	3060.23	20946.2	5697.6	14195.6
XMW1063	C4H4N6	4,4'-Bitriazolyl	Heterocyclic compound	16227-15-9	-	1.42438e+06	281972	6.15696e+06	1.82197e+06	432575	1.88832e+06	1.29435e+06	607910	4.76421e+06
D446	C13H20O3	Octanoic acid, 2-furanylmethyl ester	Ester	39252-03-4	sweet, waxy, metallic, fruity, peach	53757.8	10913.2	211204	66476.1	16617.4	67959.9	48718.7	21677.6	163924
YZMW0353	C5H7NOS	Goitrin	Heterocyclic compound	500-12-9	-	1.64241e+06	323564	5.68129e+06	1.59369e+06	475206	2.03872e+06	1.4412e+06	534874	4.44939e+06
XMW1398	C7H7NO3	Methyl 5-hydroxynicotinate	Ester	30766-22-4	-	6644.55	965.751	5556.12	7474.71	1707.95	1559.71	5436.15	2361.15	5734.64
XMW0218	C18H38	Hexadecane, 7,9-dimethyl-	Hydrocarbons	21164-95-4	-	39390.6	4886.61	60643.6	37412.4	10114.7	32875.1	22114.3	14479.9	46088.7
XMW2682	C10H14O3	Anisaldehyde dimethyl acetal	Ether	2186-92-7	mild, floral, hawthorn, jasmin, lilac, elderflower	3933.23	1146.14	10898.2	4729.39	1828.7	1718.99	3059.85	2800.02	7985.54
KMW0619	C14H24O2	Butanoic acid, 3,7-dimethyl-2,6-octadienyl ester, (E)-	Ester	106-29-6	sweet, fruity, rose, waxy, raspberry, tropical	1.25226e+06	244687	4.27068e+06	1.20877e+06	362186	1.53784e+06	1.1005e+06	408854	3.36965e+06
QWMW0739	C16H32O2	Propanoic acid, 2-methyl-, dodecyl ester	Ester	6624-71-1	fatty, waxy, oily, milky, buttery	50348	1770.6	33740.9	63456.2	12001.7	6954.71	60217.6	17024.1	15677.7
KMW0478*147	C15H24	cis-.beta.-Farnesene	Terpenoids	28973-97-9	citrus, green	84031.4	7464.26	61821.2	51577.9	14325.7	15179.1	72073.6	22292.4	31824
XMW0392	C15H20	.alpha.-Corocalene	Terpenoids	20129-39-9	-	18153.7	13106.3	36169.1	18129.1	14732.9	17394.3	16724.3	13620.7	41051.5
YZMW0375*324	C13H20	Megastigma-4,6(E),8(E)-triene	Hydrocarbons	51468-86-1	-	131932	34383	160517	148561	55920.2	33587.6	5435.33	27176.6	106026
YZMW0497*223	C7H8O2	1,3-Benzenediol, 2-methyl-	Alcohol	608-25-3	-	4.06522e+06	886991	23880.1	5.33925e+06	1.81635e+06	3960.13	4.05695e+06	3.82347e+06	4147.82
YZMW0002	C8H6O4	Terephthalic acid	Acid	100-21-0	-	180365	113715	569232	184463	133821	453593	139564	129962	644951
XMW0620	C10H10O4	Dimethyl phthalate	Ester	131-11-3	-	46516.7	2886.43	33493.3	49490	7901.3	9878.15	39335.2	9870.11	21758.4
XMW0734	C8H8O3	Ethanone, 1-(2,4-dihydroxyphenyl)-	Ketone	89-84-9	-	503748	97190.3	2.18202e+06	657998	151734	665811	462472	218325	1.6945e+06
GMW0395*056	C15H24	(3R,3aR,7R,8aS)-3,8,8-Trimethyl-6-methyleneoctahydro-1H-3a,7-methanoazulene	Terpenoids	79120-98-2	-	1.32272e+06	233480	1.49717e+06	2.65653e+06	422116	514291	2.25593e+06	790124	956959
KMW0730	C12H24O2	Dodecanoic acid	Acid	143-07-7	mild, fatty, coconut, bay, oily	32959.1	6835.48	115999	32054.9	9269.47	40949.3	30271.5	10584.1	91489.9
XMW0054	C15H24O	Farnesene epoxide, E-	Terpenoids	83637-40-5	-	406086	208882	1.28103e+06	405494	283881	872703	302777	270574	923544
NMW0272*318	C10H7NO2	Naphthalene, 2-nitro-	Nitrogen compounds	581-89-5	-	4270.9	398.783	11096.9	3041.31	1993.92	4102.02	2432.33	2130.85	6481.97
YZMW0280*327	C12H18O	Phenol, 2,5-bis(1-methylethyl)-	Phenol	35946-91-9	-	425082	33754.9	429389	400972	81096.8	77754.4	383949	114888	253075
XMW0920	C10H14O4	2-Propenoic acid, 2-methyl-, 1,2-ethanediyl ester	Ester	97-90-5	-	21359.1	5875.89	1725.73	17192.5	8569.54	1615.18	20936.5	10146.8	2719.87
YZMW0536	C13H24O4	Diethyl azelate	Ester	624-17-9	-	27044.3	12754.5	177753	31983.2	27641.3	11647.9	24037.5	33768.2	50751.9
KMW0604	C15H24	(1S,2E,6E,10R)-3,7,11,11-Tetramethylbicyclo[8.1.0]undeca-2,6-diene	Terpenoids	24703-35-3	green, woody, weedy	1.12396e+06	116805	877491	701970	284392	265442	815947	386390	820446
KMW0560	C9H6O2	Coumarin	Heterocyclic compound	91-64-5	sweet, hay, tonka, new-mown hay	31063.4	1509.55	13670.3	27467.3	2870.66	3945.51	21605.5	6684.69	9815.07
YZMW0021	C5H12N2S	Thiourea, N,N'-diethyl-	Nitrogen compounds	105-55-5	-	2.01581e+06	208682	1.90061e+06	2.07637e+06	432810	299158	1.94657e+06	543176	1.2527e+06
WAMW2027	C13H26O	2-Tridecen-1-ol, (E)-	Alcohol	74962-98-4	mild, waxy, clean, watery, cilantro, rue, citrus peel, laundered cloth, fatty	989202	14272.6	304169	1.08213e+06	60994.5	70550.3	897643	121027	148616
NMW0319	C15H24O	2,6,10-Dodecatrienal, 3,7,11-trimethyl-, (E,E)-	Terpenoids	502-67-0	-	940334	4521.05	1.32144e+06	1.18536e+06	125734	205719	178043	209625	186351
NMW0098	C8H13NO2	Arecoline	Heterocyclic compound	63-75-2	-	89244.6	5710.76	12246.6	96078	4636.22	5504.04	92933.2	9433.01	7322.66
KMW0312	C10H14O	Furan, 3-(4-methyl-3-pentenyl)-	Terpenoids	539-52-6	woody	628246	112200	75253	731696	98306.3	37612.5	876061	220626	53212
KMW0198*257	C10H16	.alpha.-Phellandrene	Terpenoids	99-83-2	citrus, herbal, terpene, green, woody, peppery	1.06058e+07	850015	294631	1.42624e+07	1.1659e+06	115139	1.67057e+07	2.17324e+06	77067.4
GMW0245	C11H12O3	Oxiranecarboxylic acid, 3-phenyl-, ethyl ester	Ester	121-39-1	sweet, strawberry, berry, floral, tropical	8892.83	1021.63	11990.9	10557.3	1671.08	2956.38	6006.16	2565.6	7114.43
XMW3235	C13H16O2	2-methyl-2-butenoic aci phenethyl ester	Ester	55719-85-2	green, sweet, rose, natural, oily, leafy, herbal	4.51488e+06	68749.1	1.40551e+06	4.90721e+06	291580	325672	4.1213e+06	557764	699347
XMW1191	C14H22O	3-Buten-2-one, 4-(2,5,6,6-tetramethyl-1-cyclohexen-1-yl)-	Ketone	79-70-9	fresh, sweet, violet, berry, woody, powdery	65483.9	11795.9	227709	66271.3	16134.2	67435	49030.3	23556	174369
NMW0238	C7H6O4	Benzoic acid, 3,4-dihydroxy-	Acid	99-50-3	mild, phenol, balsamic	34453.5	7028.13	121322	35263.1	9943.55	35607	26641	12397.8	95257.1
D382*124	C14H28O	cis-11-Tetradecen-1-ol	Alcohol	34010-15-6	-	1.00603e+06	525391	3.69976e+06	1.05981e+06	689081	1.68232e+06	849329	783374	3.10319e+06
XMW2426	C9H14N2	2-Isobutyl-3-methylpyrazine	Heterocyclic compound	13925-06-9	herbal, green, sugar, syrup	524704	210041	78618.6	499112	236817	8924.55	607502	543461	32084.5
XMW2439	C9H13N	Pyridine, 3-(2-methylpropyl)-	Heterocyclic compound	14159-61-6	strong, aromatic	29526.9	2175.87	1434.4	49546.4	3278.88	501.632	51230.6	7583.85	483.843
D244	C15H26O	(3S,3aR,3bR,4S,7R,7aR)-4-Isopropyl-3,7-dimethyloctahydro-1H-cyclopenta[1,3]cyclopropa[1,2]benzen-3-ol	Terpenoids	23445-02-5	spicy, minty	679254	124395	1.58552e+06	779880	225814	382181	578958	397827	1.55034e+06
D246	C14H24O2	Propanoic acid, 2-methyl-, 3,7-dimethyl-2,6-octadienyl ester, (Z)-	Ester	2345-24-6	sweet, fresh, fruity, raspberry, strawberry, green	1.94855e+07	1.61377e+06	1.82768e+07	2.14101e+07	3.76315e+06	2.18584e+06	1.88831e+07	5.92198e+06	1.00508e+07
XMW0837	C15H24	1-(3-Methylbutyl)-2,3,5,6-tetramethylbenzene	Aromatics	116761-73-0	-	1.15886e+06	182168	4.02059e+06	1.17571e+06	280880	1.20424e+06	859598	399744	3.10289e+06
XMW0250	C12H16O	1-Pentanone, 1-(4-methylphenyl)-	Ketone	1671-77-8	-	209279	10177.1	149159	250055	35934.1	33142	199275	46561.7	80334.1
KMW0572	C9H8O2	trans-Cinnamic acid	Acid	140-10-3	balsamic, sweet, storax	259178	27589.2	314619	257550	41790.2	59749.7	233984	69913.6	188142
D423	C12H14O2	Benzyl tiglate	Ester	37526-88-8	balsamic, earthy, mushroom, vegetable, plastic, cortex, almond, nutty	137203	34291	121962	143394	51800.2	71976.3	85619.5	39276.1	121768
XMW0964	C15H24	Petasitene	Terpenoids	443124-67-2	-	70082.2	10687.5	165338	56067.1	15604.1	41211.7	50019.8	19660.2	98588.2
GMW0266	C14H22O	.alpha. Isomethyl ionone	Terpenoids	127-51-5	floral, fruity, powdery, violet, woody, tea	1.05741e+07	807847	9.5437e+06	1.13458e+07	1.89868e+06	1.19801e+06	9.94022e+06	3.04717e+06	5.05167e+06
NMW0212	C8H7NO	2H-Indol-2-one, 1,3-dihydro-	Ketone	59-48-3	-	2.19938e+07	1.56243e+06	1.98224e+07	2.35816e+07	3.68848e+06	2.58021e+06	2.10765e+07	5.95617e+06	9.76946e+06
XMW1000	C15H22O	(E)-5-((1R,3R,6S)-2,3-Dimethyltricyclo[2.2.1.02,6]heptan-3-yl)-2-methylpent-2-enal	Terpenoids	19903-70-9	-	999162	124309	1.03609e+06	731414	177737	425907	470906	222388	1.16843e+06
XMW3443	C7H8N2O	Urea, phenyl-	Nitrogen compounds	64-10-8	-	1.13983e+06	18912.7	360841	1.23681e+06	77749.1	90316.3	1.03627e+06	145255	184939
GMW0078	C15H24	.beta.-Bisabolene	Terpenoids	495-61-4	balsamic, woody	2.68898e+06	669089	8.26414e+06	4.19348e+06	1.29883e+06	1.22092e+06	2.71725e+06	1.60464e+06	7.03466e+06
QWMW1114	C14H24O2	Neryl butyrate	Ester	999-40-6	green, waxy, oily, fatty, sweet, leafy, orange	2.05112e+06	311460	3.9798e+06	2.15107e+06	871470	762142	1.53423e+06	937620	1.98148e+06
XMW1180	C15H24O	(1R,1aR,2aS,5R,6R,6aS,7aS)-1,6,6a-trimethyldecahydro-1,2a-methanocyclopropa[b]naphthalen-5-ol	Terpenoids	860769-47-7	-	8473.05	3313.66	8516.31	10275.7	6597.27	3504.74	8915.96	8281.05	5266.41
GGMW0166	C13H26O2	1-Undecanol, acetate	Ester	1731-81-3	-	9045.9	1437.07	13169.7	9008.48	2932.8	3548.67	6902.75	3584.77	12753.4
QWMW1245	C13H16O2	Butanoic acid, 3-phenyl-2-propenyl ester	Ester	103-61-7	soft, fruity, winey, cognac, cinnamyl, balsamic	302095	5733.86	101385	325900	22078.5	25992	276595	40270.6	50684.8
D284*126	C13H18O2	Butanoic acid, 2-methyl-, 2-phenylethyl ester	Ester	24817-51-4	floral, green, sweet, tropical, waxy, rose	2.15624e+06	172240	2.09578e+06	2.3815e+06	410088	299585	2.09418e+06	651634	1.09012e+06
XMW1478	C14H24O2	Geranyl isobutyrate	Terpenoids	2345-26-8	sweet, floral, fruity, green, peach, apricot, rose	3.36342e+06	485121	8.2068e+06	2.71593e+06	708582	1.98798e+06	2.76937e+06	1.23043e+06	3.52832e+06
GMW0268	C13H20O2	Nopyl acetate	Ester	128-51-8	herbal, lily, acetic, woody, pine, lavender	698846	73407.9	906692	737423	139368	163203	700541	211501	449787
KMW0480*050	C11H18O2	trans-Geranic acid methyl ester	Terpenoids	1189-09-9	flowery, green, fruity	427515	93409	10361.6	493334	109106	29011.6	551855	155972	55251.5
NMW0273	C9H10O2	Phenol, 4-(3-hydroxy-1-propenyl)-	Phenol	3690-05-9	-	86595.4	49189.9	223147	86914.9	66100.5	77188	76111.7	77417.5	223292
XMW1242	C12H22O3	Hexanoic acid, anhydride	Ester	2051-49-2	-	7.62414e+06	746143	7.17374e+06	7.74305e+06	1.62417e+06	959864	7.35188e+06	2.11792e+06	3.28554e+06
XMW1221	C6H12O2S	Acetic acid, (propylthio)-, methyl ester	Ester	20600-65-1	-	6939.53	9785.11	6571.02	9771.47	12177.6	9837.14	9327.18	12883	8446.22
KMW0674	C12H24O	trans-2-Dodecen-1-ol	Alcohol	69064-37-5	oily, fatty	1.57619e+06	148215	1.49268e+06	1.61076e+06	313698	221273	1.51211e+06	419020	958887
D178	C15H24O	(1R,3aR,5aR,9aS)-1,4,4,7-Tetramethyl-1,2,3,3a,4,5a,8,9-octahydrocyclopenta[c]benzofuran	Terpenoids	104188-25-2	-	221481	34850.8	1.01125e+06	217947	55983.4	373326	213307	103866	754239
GMW0090	C9H8O4	Caffeic acid	Acid	331-39-5	-	1.75997e+06	130666	1.60496e+06	1.89772e+06	287272	211047	1.69615e+06	466492	789200
XMW1176	C13H16O2	Benzeneacetic acid, .alpha.-cyclopentyl-	Acid	3900-93-4	-	32803.5	1648.08	60050.1	223844	27036.6	5651.47	64107.9	4779.93	10626.5
XMW1089	C11H20O2	Hexanoic acid, cyclopentyl ester	Ester	5413-59-2	-	18310.1	4830.12	1888.57	18359.3	7582.29	1472.38	22517.7	11686.7	2522.27
D407	C10H18O	7-Octen-4-ol, 2-methyl-6-methylene-, (S)-	Terpenoids	35628-05-8	-	553543	80658.9	70644.2	642599	88408.9	32030.6	802837	210167	48340.3
WAMW2147	C11H22	1-Undecene	Hydrocarbons	821-95-4	-	27553.6	1796.7	1318.23	28731.5	2449.46	567.733	35630.3	9737.96	1107.7
QWMW0901	C12H22O2	2-Oxepanone, 7-hexyl-	Ketone	16429-21-3	peach, apricot, milky, fatty	2.15962e+06	31307.4	713725	2.33058e+06	131726	176304	1.9806e+06	289392	353478
D103	C14H20O2	Butanoic acid, 1,1-dimethyl-2-phenylethyl ester	Ester	10094-34-5	floral, green, herbal, fruity, plum, prune	1.11147e+06	101550	1.05641e+06	1.19465e+06	207117	120193	1.07276e+06	260175	656228
NMW0177	C8H9NO	N-Benzylformamide	Amine	6343-54-0	-	1.4352e+06	232983	3.79244e+06	1.38055e+06	339821	960720	891429	459059	2.31431e+06
WMW0177	C13H22O2	3-Cyclohexene-1-methanol, .alpha.,.alpha.,4-trimethyl-, propanoate	Terpenoids	80-27-3	herbal, green, old wood, citrus, geranium, tropical	324898	25450.9	262963	312993	61852.4	62348.5	294871	89156.4	191915
YZMW0226*327	C12H18O	Phenol, 2,4-bis(1-methylethyl)-	Phenol	2934-05-6	-	425082	33754.9	429389	400972	81096.8	77754.4	383949	114888	253075
D152	C12H16O2	Propanoic acid, 2-methyl-, 2-phenylethyl ester	Ester	103-48-0	floral, fruity, rose, tea, rose, peach, pastry	208150	20138	409300	186261	26984.5	97196.6	160964	64763.3	260891
NMW0239	C10H16O3	2(3H)-Furanone, dihydro-5,5-dimethyl-4-(3-oxobutyl)-	Ketone	4436-81-1	-	16708.5	2686.81	58256.7	19107.1	4247.42	17248.7	12073.4	6008.01	44182.8
NMW0167	C8H8O3	Resorcinol monoacetate	Ester	102-29-4	-	123682	21446.9	370859	127073	34844.9	92118.2	112992	44620.3	220008
XMW0802	C8H8N2O	2-Hydroxymethylbenzimidazole	Heterocyclic compound	22128-99-0	-	129591	11467.3	116631	122248	25524.4	29891.4	100420	34606.1	71235.2
WAMW0483	C13H18O	4-(2,6,6-Trimethylcyclohexa-1,3-dienyl)but-3-en-2-one	Ketone	1203-08-3	-	3.69198e+06	268221	3.38859e+06	3.9485e+06	641439	465702	3.42933e+06	1.03831e+06	1.71518e+06
NMW0210	C8H7NO3	Furo[3,4-c]pyridin-1(3H)-one, 7-hydroxy-6-methyl-	Ketone	4753-19-9	-	36010.7	30760.1	56622.5	48105	32695.8	24506.1	44519.6	34074.8	25741.4
WMW0013*151	C15H24	Bicyclosesquiphellandrene	Terpenoids	54324-03-7	-	884532	194149	1.68687e+06	958455	287170	260800	562889	378424	1.57508e+06
KMW0661*133	C15H26O	.alpha.-Bisabolol	Terpenoids	515-69-5	mild, floral, peppery, balsamic, clean	250673	24771	274905	270958	39881.9	103274	112151	52201.6	224933
XMW0841	C13H16O2	1-Penten-3-one, 1-(4-methoxyphenyl)-4-methyl-	Ketone	103-13-9	caramel, fruity, buttery	20280.7	4077.11	55865.3	16068.6	3434.33	13463.3	14016.1	6443.7	46086.3
NMW0004	C10H18O2	1,2-Cyclohexanediol, 1-methyl-4-(1-methylethenyl)-	Terpenoids	1946-00-5	cool, minty	174361	52087.8	12138.3	211831	76512.9	10081.8	240908	114297	22335.5
XMW0165	C15H26O	Cyclohexanol, 3-ethenyl-3-methyl-2-(1-methylethenyl)-6-(1-methylethyl)-, [1R-(1.alpha.,2.alpha.,3.beta.,6.alpha.)]-	Terpenoids	35727-45-8	-	70865.2	42060.9	660836	141852	67057	55734.1	58861	81708.2	393129
XMW0176*061	C15H24	Naphthalene, 1,2,4a,5,6,8a-hexahydro-4,7-dimethyl-1-(1-methylethyl)-, (1.alpha.,4a.alpha.,8a.alpha.)-	Terpenoids	31983-22-9	-	1.4249e+08	1.22177e+07	1.31289e+08	1.4918e+08	2.26143e+07	1.70601e+07	1.36505e+08	3.76438e+07	6.01625e+07
QWMW1144	C6H12O2S2	2,5-Dimethyl-1,4-dithiane-2,5-diol	Alcohol	55704-78-4	pork, lamb, chicken, savory, bouillon, onion	9477.32	2249.42	10911.9	9438.85	2027.17	2805.57	11637.5	3184.34	6666.25
KMW0488	C13H28	Tridecane	Hydrocarbons	629-50-5	alkane	10308	13199	14191	14098.7	9839.23	14921.6	14197.3	11905	11579.1
XMW0982	C15H22O	Benzene, [1-[[1-(1-methylethyl)-3-butenyl]oxy]ethyl]-, [S-(R*,R*)]-	Ether	98088-51-8	-	5.07679e+07	3.95579e+06	4.89247e+07	5.59461e+07	9.52258e+06	6.89767e+06	4.92122e+07	1.52313e+07	3.0553e+07
YZMW0175	C7H7NO3	4-Methyl-3-nitrophenol	Phenol	2042-14-0	-	1.79034e+06	262923	4.39622e+06	2.30991e+06	562311	1.20862e+06	1.67295e+06	755031	2.12117e+06
KMW0425	C7H5NS	Benzothiazole	Heterocyclic compound	95-16-9	meaty, vegetable, brown, cooked, beefy, coffee	359049	26898.5	57262.8	389803	26343.3	5082.28	379077	42251.9	25411.4
YZMW0211	C16H30O	Cyclohexadecanone	Ketone	2550-52-9	-	70277	3235.4	83229.4	82141.4	16177	19446.1	65583	23465.7	45394.2
D83	C16H28O2	Hexanoic acid, 3,7-dimethyl-2,6-octadienyl ester, (E)-	Ester	10032-02-7	rose, geranium, fruity, waxy	698628	30164.1	974028	873418	150820	176466	608667	242084	423672
KMW0689	C14H12O2	Benzyl Benzoate	Ester	120-51-4	faint, sweet, balsamic, oily, herbal	58535.7	2344.93	71603.1	73089.4	11724.6	12677.6	56433.8	14908.3	34821
XMW0780	C10H14	2,6-Dimethyl-1,3,5,7-octatetraene, E,E-	Terpenoids	460-01-5	-	163713	75649.2	27019.4	94090.2	83773.7	2397.92	218049	136223	11989.6
KMW0452*080	C10H12O	Benzaldehyde, 4-(1-methylethyl)-	Terpenoids	122-03-2	spicy, cumin, green, herbal	16169.3	3949.71	352.33	17627.1	1728.46	56.2907	23770.9	7104.71	281.454
QWMW0987	C10H8O	Benzofuran, 2-ethenyl-	Heterocyclic compound	7522-79-4	burnt, caramel	1.03068e+06	77054	172124	1.21145e+06	73499.6	14350.1	1.16295e+06	126175	71750.3
NMW0003	C15H22O	2,6,9,11-Dodecatetraenal, 2,6,10-trimethyl-, (E,E,E)-	Terpenoids	17909-77-2	citrus, orange, powdery, aldehydic, juicy, mandarin, sour, candy, waxy	96775.6	2901.19	128875	119446	14505.9	23618.1	90663.1	27625.5	62334.9
XMW0479	C13H16O3	cis-3-Hexenyl salicylate	Ester	65405-77-8	floral, green, metallic, herbal, balsamic	356787	16978.3	457090	355827	84891.6	196847	223517	104152	433002
XMW0206	C5H5N5	1H-Pyrazolo[3,4-d]pyrimidin-4-amine	Amine	2380-63-4	-	46414.9	2051.61	60515.7	59512.2	10258	10498.9	42930.5	15634	28548.9
NMW0150	C12H16O2	Phenol, 5-methyl-2-(1-methylethyl)-, acetate	Terpenoids	528-79-0	-	578473	17263	9166.27	577473	44974.5	1058.72	485005	76269.3	5293.59
KMW0496	C8H16O3	Hexanoic acid, 3-hydroxy-, ethyl ester	Ester	2305-25-1	fruity, grape, burnt, woody, hay, spicy, pineapple, cranberry, dusty, woody	4036.75	2699.75	1412.1	3627.54	3472.84	157.281	4501.3	4249.4	786.405
XMW0732	C8H12N2O	1-Pentanone, 1-(1H-imidazol-4-yl)-	Heterocyclic compound	69393-15-3	-	46857.3	6896.73	188952	57082.2	34483.6	95723.5	40361.3	38732	203094
NMW0169	C6H6O3	1,2,3-Benzenetriol	Phenol	87-66-1	-	310068	99536.2	1478.73	767680	189484	215.379	771994	873248	1076.89
XMW1021	C15H22O	1,7-Dimethyl-4-(propan-2-ylidene)tricyclo[4.4.0.02,7]decan-3-one	Terpenoids	62332-96-1	-	43779.6	1750.74	59802.5	53877.5	8753.7	11620.1	59746.8	13217.7	25782.9
XMW0084*030	C10H16	2,4,6-Octatriene, 2,6-dimethyl-	Terpenoids	673-84-7	sweet, floral, nut skin, peppery, herbal, tropical	900967	665657	220879	859459	754906	20424.5	1.1299e+06	1.31084e+06	102123
KMW0319*031	C10H16O	7-Oxabicyclo[4.1.0]heptane, 1-methyl-4-(1-methylethenyl)-	Terpenoids	1195-92-2	fresh, citrus, minty, spearmint, herbal	68795.2	26945.5	9518.59	61551.4	55614.2	1551.65	80135.6	94716.4	7758.24
KMW0540	C10H12O2	Eugenol	Phenol	97-53-0	floral, clove	3.96533e+07	1.64427e+06	1.8439e+06	4.09534e+07	3.60564e+06	180952	3.34193e+07	6.1455e+06	904758
XMW0617	C12H24O3	Propanoic acid, 2-methyl-, 3-hydroxy-2,2,4-trimethylpentyl ester	Ester	77-68-9	-	519247	226731	5429.85	1.42293e+06	405440	903.521	1.4698e+06	1.66687e+06	4517.6
w11	C13H20O	3,5,9-Undecatrien-2-one, 6,10-dimethyl-, (E,Z)-	Ketone	13927-47-4	-	2.18113e+06	348522	69704.3	2.35035e+06	521752	2.79104e+06	1.96333e+06	892019	6.60721e+06
XMW0146	C12H18O2	(3S,3aR)-3-Butyl-3a,4,5,6-tetrahydroisobenzofuran-1(3H)-one	Ester	4567-33-3	-	64533.6	1665.88	69744.2	71134.4	8329.42	13237.1	53633.7	14159.7	34246.6
QWMW0165	C9H16O5	Pentanedioic acid, 2-hydroxy, 1,5-diethyl ester	Ester	69134-53-8	cotton candy	4.16121e+06	1.90853e+06	2563.03	1.19417e+07	3.27002e+06	347.304	1.19717e+07	1.40282e+07	1736.52
GMW0153	C10H10O2	2-Propen-1-ol, 3-phenyl-, formate	Ester	104-65-4	balsamic, fruity, floral, green, herbal, cinnamyl, narcissus	197590	4384.75	2136.91	195602	16070.1	232.694	165871	26456.5	1163.47
KMW0538	C13H22O2	Isobornyl propionate	Ester	2756-56-1	pungent, pine, camphor, woody, lavender	4.41827e+07	2.00722e+07	87005.5	1.20728e+08	3.4966e+07	11652.5	1.24494e+08	1.41049e+08	58262.6
QWMW1300	C13H28O2	Nonane, 1,1-diethoxy-	Ether	54815-13-3	fruity, floral	681681	319676	11307.8	1.96629e+06	552350	1195.23	2.02235e+06	2.30367e+06	5976.14
WMW0217	C12H22O	2-Octenal, 2-butyl-	Aldehyde	13019-16-4	aldehydic, green, watery, fruity, metallic, oily, tropical, fatty, sweaty, goaty	7.99434e+06	2.95653e+06	58831.1	1.65045e+07	5.16633e+06	7731.14	1.66278e+07	1.85529e+07	38655.7
XMW0974	C15H24	1,2,4-Methenoazulene, decahydro-1,5,5,8a-tetramethyl-, [1S-(1.alpha.,2.alpha.,3a.beta.,4.alpha.,8a.beta.,9R*)]-	Terpenoids	1137-12-8	-	3.13347e+06	1.47592e+06	65056.1	9.69662e+06	2.52021e+06	9531.67	9.73325e+06	1.10948e+07	47658.4
KMW0530*352	C12H20O2	Geranyl acetate	Terpenoids	105-87-3	lemon	1.51162e+07	7.31812e+06	563770	4.54149e+07	1.22379e+07	60180.5	4.55801e+07	5.18448e+07	300902
KMW0417	C10H16O	2-Cyclohexen-1-ol, 2-methyl-5-(1-methylethenyl)-, cis-	Terpenoids	1197-06-4	caraway	17742.6	1553.16	2172.77	19150.9	2085.17	554.289	20573.1	110.858	1000.93
XMW1333	C10H12O2	Benzoic acid, 3,4-dimethyl-, methyl ester	Ester	38404-42-1	-	5.79529e+06	166865	76926.7	5.80455e+06	489024	11320.9	4.86591e+06	784570	56604.6
KMW0188	C4H8S2	2-Methyl-1,3-dithiacyclopentane	Heterocyclic compound	5616-51-3	sulfury, alliaceous, smoky, savory, vegetable	114701	16007.6	6763.17	151559	14318.3	765.967	184847	28029	3829.83
XMW0488	C6H11NO	2-Acetylpyrrolidine	Heterocyclic compound	60026-20-2	-	27401.8	2292.51	722.544	35663.6	2590.1	648.428	41414.5	6849.56	129.686
XMW0456	C12H20O	5,8-Decadien-2-one, 5,9-dimethyl-, (E)-	Ketone	130876-99-2	-	976342	17141.8	11180.2	937527	40411.8	1297.16	826443	144850	6485.82
NMW0151	C10H14O2	Bicyclo[3.1.1]hept-2-ene-2-carboxylic acid, 6,6-dimethyl-	Terpenoids	19250-17-0	-	3.82018e+07	8.39189e+06	236112	5.01414e+07	1.71792e+07	8100.93	3.82463e+07	3.59609e+07	40504.7
WMW0046	C11H22O	trans-2-Undecen-1-ol	Alcohol	75039-84-8	floral, rose, waxy, fresh, fruity	285192	124531	14364.3	756260	224765	2080.06	762743	853764	10400.3
XMW1094*324	C13H20	Megastigma-4,6(Z),8(E)-triene	Hydrocarbons	51468-85-0	-	131932	34383	160517	148561	55920.2	33587.6	5435.33	27176.6	106026
D191	C10H14O2	2-Hexanoylfuran	Heterocyclic compound	14360-50-0	sweet, fruity, ketonic, green, apricot, peach	231567	243976	17321.4	264629	187655	120125	329834	244867	86607.1
XMW3539	C9H12O	Benzeneethanol, .alpha.-methyl-	Alcohol	698-87-3	rose	266649	130295	39256	255015	154625	3141.71	340099	295124	15708.6
WMW0145*041	C13H28	Undecane, 4,6-dimethyl-	Hydrocarbons	17312-82-2	-	5.59302e+06	432329	969345	6.33737e+06	416212	197170	5.732e+06	720287	396478
QWMW0433*269	C9H18O	2-Nonen-1-ol, (Z)-	Alcohol	41453-56-9	green, waxy, melon	62688.9	16416.6	6290.37	48375.6	15743.8	1258.07	96667.7	30007.3	12080.4
NMW0202	C11H16O	Phenol, 4-pentyl-	Phenol	14938-35-3	-	10672.7	349.645	7960.73	10721.8	2756.03	1748.22	9475.91	2063.92	4641.12
WAMW1897	C5H9NO	2-Piperidinone	Ketone	675-20-7	-	10922.9	2489.65	2097.68	15401.2	2426.35	250.011	12405.2	6155.71	1250.06
GMW0155	C8H11N	Pyridine, 5-ethyl-2-methyl-	Heterocyclic compound	104-90-5	nutty, strong, raw, potato, roasted, earthy	3.55353e+06	238695	94701.5	4.84818e+06	296092	4993.18	5.69679e+06	779457	24965.9
XMW0499*041	C13H28	Undecane, 3,4-dimethyl-	Hydrocarbons	17312-78-6	-	5.59302e+06	432329	969345	6.33737e+06	416212	197170	5.732e+06	720287	396478
NMW0327	C8H8O4	Benzoic acid, 2,4-dihydroxy-6-methyl-	Acid	480-64-8	-	18070.3	510.202	22475.4	24373.8	2551.01	5096.5	15522.9	7178.69	12647.2
YZMW0257	C5H6O5	2-Oxopentanedioic acid	Acid	328-50-7	-	313348	13635.7	794062	229078	68178.4	175339	226860	86994.9	411016
WMW0119	C15H22O2	Benzoic acid, 2-ethylhexyl ester	Ester	5444-75-7	mild, ethereal	40567.2	1193.21	49884	53095.2	5966.05	8486.7	40393.8	11190.3	24809.9
XMW3638	C10H16O	Cyclohexanone, 2-methyl-5-(1-methylethenyl)-	Terpenoids	7764-50-3	warm, powerful, herbal, spearmint	4686.79	2194.61	815.636	5239.77	2053.39	120.078	13674.4	4365.94	600.392
GMW0271	C10H20O	9-Decen-1-ol	Alcohol	13019-22-2	dewy, rose, waxy, fresh, clean, aldehydic	1.46814e+06	57005	6052.37	1.01824e+06	45381.3	736.9	1.56046e+06	147527	147.38
KMW0509	C15H24	Cyclohexene, 4-ethenyl-4-methyl-3-(1-methylethenyl)-1-(1-methylethyl)-, (3R-trans)-	Terpenoids	20307-84-0	sweet, herbal, woody	103374	11221.2	262926	59275.4	27080.2	53284.4	2244.25	25898.2	114828
XMW1341	C10H8S	Thiophene, 3-phenyl-	Heterocyclic compound	2404-87-7	-	46539	5610.45	53117	48147.6	13108.2	9714.89	41075.4	1122.09	37381
QWMW0397	C4H8S2	1,3-Dithiane	Heterocyclic compound	505-23-7	garlic, onion, roasted, boiled	893063	67465.1	36259.9	1.20775e+06	100184	2878.18	1.42073e+06	187321	14390.9
KMW0609	C14H26O2	Citronellyl butyrate	Ester	141-16-2	sweet, fruity, floral, tropical, green, geranium, waxy	224781	25235.2	257662	229284	40360.1	5047.04	150045	55446	155831
NMW0201	C11H15NO	Phenmetrazine	Heterocyclic compound	134-49-6	-	12620.4	540.565	10564.3	11825.9	2737.23	2702.82	10641.8	2933.9	6443.51
NMW0048*251	C9H13N	Dextroamphetamine	Amine	51-64-9	-	36297.7	15340.9	6003.91	35125.2	15390.6	920.392	42306.1	27663.5	4601.96
KMW0542	C12H24O2	Decanoic acid, ethyl ester	Ester	110-38-3	sweet, waxy, fruity, apple, grape, oily, brandy	5062.49	250.515	13866.9	6972.6	1252.58	2828.93	5235.44	1651.44	6415.74
XMW0468	C15H24	Bicyclo[3.1.1]hept-2-ene, 2,6-dimethyl-6-(4-methyl-3-pentenyl)-	Terpenoids	17699-05-7	-	132291	24818.8	193376	160560	35528.5	4963.76	126963	50938.9	110306
KMW0564	C15H24	.alpha.-Guaiene	Terpenoids	3691-12-1	sweet, woody, balsamic, peppery	118801	16068.8	121627	102500	28729.2	3213.76	82045	32671.4	75975.1
KMW0203*220	C7H7NO	Ethanone, 1-(2-pyridinyl)-	Ketone	1122-62-9	popcorn, heavy, corn, chip, fatty, tobacco	312340	25058.4	9564.41	425618	34518.8	1110.21	499892	64552.2	5551.05
D71	C11H24O	Undecanol-3	Alcohol	6929-08-4	-	1.24864e+06	183630	2.66292e+06	1.24158e+06	332411	672530	885080	36726	1.65626e+06
XMW0988	C13H17N	Isoquinoline, 1-butyl-3,4-dihydro-	Heterocyclic compound	33351-43-8	-	99277.1	1470.5	35509.7	102748	7352.5	9032.84	87557.5	12389.8	14256
NMW0375	C11H13NO4	Dioxacarb	Heterocyclic compound	6988-21-2	-	9729.76	6202.09	75943.7	9662.44	1240.42	28545.8	7962.74	8081.8	65664.9
KMW0401	C2H6S4	Tetrasulfide, dimethyl	Sulfur compounds	5756-24-1	garlic, meaty	56736.6	4912.64	8050.39	63829.3	3490.93	640.802	61456.2	6007.99	3204.01
XMW0971	C12H14O2	Benzyl angelate	Ester	37526-87-7	-	46842.5	3189.76	32232.9	50942.5	7682.05	7596.84	40372.1	10765.7	637.953
XMW0916	C11H15Br	Benzene, (5-bromopentyl)-	Halogenated hydrocarbons	14469-83-1	-	756162	88445	872548	467257	148459	17689	329677	196278	294007
KMW0551	C14H30	Tetradecane	Hydrocarbons	629-59-4	mild, waxy	29996	10381.1	28122.7	25537.3	5146.27	1029.25	24997.3	7726.96	17232.7
NMW0261*318	C10H7NO2	Naphthalene, 1-nitro-	Nitrogen compounds	86-57-7	-	4270.9	398.783	11096.9	3041.31	1993.92	4102.02	2432.33	2130.85	6481.97
NMW0362	C17H21N	Benzphetamine	Amine	156-08-1	-	6393.8	2208.49	15899.1	1796.06	1887.39	6359.46	359.212	2142.71	13120.7
NMW0350	C13H18O3	(S,E)-4-Hydroxy-3,5,5-trimethyl-4-(3-oxobut-1-en-1-yl)cyclohex-2-enone	Terpenoids	39763-33-2	-	2944.08	1150.62	25804.7	3178.75	2680.48	9981.26	230.123	2909.69	22523.8
YZMW0422	C9H12O3	Phenol, 2-methoxy-4-(methoxymethyl)-	Phenol	5533-03-9	-	1.55198e+06	223599	4.00883e+06	1.53206e+06	409907	878951	1.17018e+06	44719.9	2.04408e+06
YZMW0416	C10H18O2	Cyclohexaneacetic acid, ethyl ester	Ester	5452-75-5	-	20579.3	1381.41	4262.88	23371.1	1492.63	276.282	22967.4	2294.11	2264.66
XMW0015*217	C8H8O	Benzaldehyde, 4-methyl-	Aldehyde	104-87-0	fruity, cherry, deep, phenol	41075.9	2813.78	2813.78	58518	2813.78	2813.78	56178.5	14500.4	2813.78
NMW0213	C10H10N2	Nicotyrine	Heterocyclic compound	487-19-4	-	10164.6	3337.54	667.508	10643.5	4619.68	4699.3	7224.33	5343.98	14931.1
KMW0726	C14H30O	1-Tetradecanol	Alcohol	112-72-1	fruity, waxy, orris, coconut	10684.4	446.611	12638.2	14472	2233.05	5955.2	12417	2594.58	13723.4
XMW0584	C12H22O3	2,5-Dibutoxy-2,5-dihydrofuran	Heterocyclic compound	20295-23-2	-	26888.8	7364.94	12118.2	47883	12700.7	1472.99	47296.9	46398.5	7796.36
XMW1460	C10H10O	3-Buten-2-one, 4-phenyl-	Ketone	122-57-6	sweet, spice, cinnamon, balsamic, rhubarb, creamy, floral	8.42423e+06	228721	219963	6.72639e+06	575862	23274.3	5.78831e+06	901830	116372
XMW1396	C11H17NO2	2,6-Dimethoxyamphetamine	Amine	23690-14-4	-	57202.5	12639	168209	67645.9	2527.8	49582.1	49213.7	22733.1	133694
YZMW0101	C8H9ClO	Benzene, 1-chloro-4-methoxy-2-methyl-	Ether	13334-71-9	-	6.44595e+06	521559	931532	7.10569e+06	479396	95400.7	6.75647e+06	676136	477003
KMW0736	C9H10O3	Apocynin	Ketone	498-02-2	faint, sweet, vanillin	41233.1	1363.19	34978.4	41615.4	7627.71	10454.5	33896	6815.94	30902.1
XMW0262	C15H22	1,1,7,7a-Tetramethyl-1a,2,6,7,7a,7b-hexahydro-1H-cyclopropa[a]naphthalene	Terpenoids	154098-14-3	-	13436.2	438.43	8908.42	11467.8	2526.97	2192.15	9340.24	3322.13	6478.41
XMW0472	C9H10O3	1,2-Ethanediol, monobenzoate	Ester	94-33-7	-	412668	26835.4	242323	264263	73878.9	5367.08	308101	91632.4	153438
D398*385	C16H30O2	5-Tetradecen-1-ol, acetate, (Z)-	Ester	35153-13-0	-	474.998	474.998	14933	4218.42	2374.99	6074.12	474.998	474.998	10653.5
XMW2233	C13H22O2	2,6-Octadien-1-ol, 3,7-dimethyl-, propanoate, (Z)-	Ester	105-91-9	fruity, floral, green, jammy, berry	120316	17092.3	179440	119179	30262.6	3418.46	96634.6	35843	88396.6
D393	C12H18O2	1,3-Cyclohexadiene-1-carboxylic acid, 2,6,6-trimethyl-, ethyl ester	Ester	35044-59-8	fresh, natural, herbal, damascone, rose, apple, woody	52045.1	14544.9	112246	59949.3	17591.1	2908.97	50238	20875.5	71194.2
XMW0089	C10H18O	4-Decenal, (E)-	Aldehyde	65405-70-1	fresh, aldehydic, citrus, orange, mandarin, tangerine, green, fatty	182841	11494.2	41297.4	251691	19170.9	1571.41	202674	66153	7857.03
YZMW0757	C10H14O2	p-tert.-Butylcatechol	Phenol	98-29-3	-	8200.86	1237.53	8303.86	8379.65	1704.25	247.507	6888.46	2883.99	5900.64
YZMW0527	C6H4ClNO3	Phenol, 2-chloro-4-nitro-	Phenol	619-08-9	-	6596.23	467.134	6693.47	7426.45	2335.67	2476.95	5904.3	2658.54	5153.46
KMW0555*366	C15H24	trans-.alpha.-Bergamotene	Terpenoids	13474-59-4	woody, warm, tea	292835	36044.6	244513	327588	47134	7208.93	193677	168473	147174
XMW0412	C8H10O2	3-Acetyl-2,5-dimethyl furan	Heterocyclic compound	10599-70-9	sweet, musty, nutty, earthy, cocoa, corn, leathery	12796.3	16987.7	9644.32	15062.5	20534.5	812.106	16522.4	14597.9	4060.53
XMW0770	C9H10	Indane	Aromatics	496-11-7	-	30430.1	2707.26	1521.02	35165.7	3743.85	113.248	47591	6446.92	566.239
NMW0156	C8H7NS	Benzene, (isothiocyanatomethyl)-	Ester	622-78-6	mild, watercress, dusty, medicinal, horseradish, oily	4.99015e+06	126839	55929.2	4.85143e+06	385994	7193.44	4.24505e+06	621376	35967.2
XMW0144*280	C10H16O	(+)-2-Bornanone	Terpenoids	464-49-3	camphor, minty, phenol, herbal, woody	212961	81776.5	32753.5	203856	94570.1	2576.06	242739	216450	12880.3
YZMW0221	C9H17NO2	Cyclooctanecarboxylic acid, 1-amino-	Acid	28248-38-6	-	21100	286.826	6246.42	23081.9	2284.43	1434.13	19434.9	3032.16	2259.28
D329*114	C10H16O	Myroxide	Terpenoids	28977-57-3	-	1.19074e+06	505525	174222	1.13534e+06	561898	13661.6	1.53969e+06	982087	68308.1
XMW0213	C11H22O2	Isopentyl hexanoate	Ester	2198-61-0	fruity, banana, apple, pineapple, green	1.59245e+07	605882	66355.8	1.18718e+07	460151	13271.2	1.80333e+07	1.56349e+06	13271.2
XMW0122	C10H18O	Cyclohexanol, 2-methyl-3-(1-methylethenyl)-, (1.alpha.,2.alpha.,3.alpha.)-	Alcohol	54244-81-4	-	384321	59836	85678.1	453145	73955.1	11967.2	290827	127964	11967.2
QWMW1059	C11H20O2	6-Octenoic acid, 3,7-dimethyl-, methyl ester	Ester	2270-60-2	floral, dry, weedy, dusty, waxy, geranium, fatty, fruity, winey	192477	7746.22	813.019	140319	4440.8	162.604	214534	19180.3	162.604
XMW0368	C9H14O3	2-Propenoic acid, 2-methyl-, (tetrahydro-2-furanyl)methyl ester	Ester	2455-24-5	-	899704	41990.2	5024.15	662047	34645.7	1004.83	956461	103386	1004.83
KMW0381	C10H20O2	Hexanoic acid, butyl ester	Ester	626-82-4	fruity, pineapple, berry, apple, juicy, green, winey, waxy, cognac, soapy	25381.4	3837.18	6048.4	33750.4	6161.39	767.437	26035.3	10027.2	767.437
NMW0105	C9H12O	Phenol, 4-propyl-	Phenol	645-56-7	medicinal, phenol	9.20644e+06	342736	42738	6.86642e+06	228498	8547.61	1.03274e+07	769297	8547.61
GMW0087	C10H18O	2-Decenal, (E)-	Aldehyde	3913-81-3	waxy, fatty, earthy, green, cilantro, mushroom, aldehydic, fried, chicken, fatty, tallow	632280	86087.1	535.673	651127	43865.2	535.673	1.03886e+06	235384	2678.36
KMW0428*107	C10H16O	2-Cyclohexen-1-one, 3-methyl-6-(1-methylethyl)-	Terpenoids	89-81-6	herbal, minty, camphor, medicinal	327515	80281.5	1994.41	624242	47346.9	1994.41	847480	212150	9972.04
NMW0104*285	C10H18O	2,6-Octadien-1-ol, 3,7-dimethyl-	Terpenoids	624-15-7	-	3.49621e+07	1.49849e+06	176670	2.61652e+07	1.08791e+06	35334.1	3.97306e+07	2.90678e+06	35334.1
D245	C10H14O	4-Phenyl-2-butanol	Alcohol	2344-70-9	floral, peony, foliage, sweet, mimosa, heliotrope	340082	47733.9	967.589	161129	29888.9	967.589	475886	121923	4837.94
D141	C10H20O2	Acetic acid, 2-ethylhexyl ester	Ester	103-09-3	earthy, herbal, humus, undergrowth	29403.9	5363.54	7150.36	46304.3	7142.24	1072.71	30085.8	12691.8	1072.71
XMW3388	C8H11N	Pyridine, 2-propyl-	Heterocyclic compound	622-39-9	green, fatty, roasted, tobacco, nutty	218549	54265.9	201.213	209200	52634.1	201.213	266193	118173	1006.07
GMW0385*333	C11H16O2	2(4H)-Benzofuranone, 5,6,7,7a-tetrahydro-4,4,7a-trimethyl-	Ketone	15356-74-8	ripe apricot, fruity, plum, berry, grape, tropical, woody	38230.8	1507.57	44511.8	39988.6	7537.85	8902.94	30815.1	1507.57	30630.6
D74	C9H10O2	4-Acetylanisole	Ketone	100-06-1	sweet, hawthorn, anisic, balsamic, acacia	1.3443e+06	50966.6	51978.8	1.3508e+06	112877	10193.3	1.15426e+06	182528	10193.3
D361*051	C12H20O2	Ethyl geranate	Ester	32659-21-5	woody, rose, green	51596	12345.3	364.011	63526.6	23951.7	72.8021	52457.7	48149.4	72.8021
NMW0158	C7H7NO3	Benzene, 1-methoxy-2-nitro-	Ether	91-23-6	-	5.65827e+06	189573	162949	4.78431e+06	392071	32589.8	4.82975e+06	628963	32589.8
D138	C9H14O6	Triacetin	Ester	102-76-1	mild, clean, tropical, fruity	106851	1937.26	1589.8	108387	9017.29	317.959	96216.8	14950.8	317.959
XMW0817	C15H24	(1S,5S,6R)-6-Methyl-2-methylene-6-(4-methylpent-3-en-1-yl)bicyclo[3.1.1]heptane	Terpenoids	15438-94-5	-	8535.24	42676.2	367032	125562	64808.6	58229.2	8535.24	78294.4	329148
YZMW0670	CH5N3S	Hydrazinecarbothioamide	Nitrogen compounds	79-19-6	-	1.37398e+07	3.78508e+06	103951	1.73891e+07	5.90761e+06	20790.1	1.35903e+07	1.23301e+07	20790.1
YZMW0515	C8H8O3	Benzeneacetic acid, 2-hydroxy-	Acid	614-75-5	-	32127.8	160639	1.13545e+06	668191	189643	183471	32127.8	240159	1.02035e+06
NMW0349	C15H18O2	Furanodienone	Terpenoids	24268-41-5	-	3696.01	1837.59	29239.8	3794.9	3124.96	367.517	2790.58	2609.18	367.517
XMW3409	C8H10OS	4-Methoxy-.alpha.-toluenethiol	Alcohol	6258-60-2	sulfury, slightly burnt, floral, balsamic, anisic, seed	1.58966e+06	59580.5	46077.7	1.35248e+06	111726	9215.54	1.36018e+06	185738	9215.54
GMW0220	C9H12O2	Benzaldehyde dimethyl acetal	Ether	1125-88-8	green, earthy, root, nutty, vegetable, spinach, potato, fungal, almond, winey	42433.7	8204.96	3725.67	48165.8	9887.03	745.134	58645.2	18279.8	745.134
D415	C11H14O2	Isobutyric acid, 2-methylphenyl ester	Ester	36438-54-7	phenol, berry, medicinal	35064.6	5121.87	512.861	42837.5	5253.41	512.861	61502.6	12542.2	2564.3
YZMW0351	C12H14	Benzene, 3-cyclohexen-1-yl-	Aromatics	4994-16-5	-	783058	18582.1	7440.46	774038	64754.5	1488.09	654255	103808	1488.09
KMW0717	C8H14O6	(+)-Diethyl L-tartrate	Ester	87-91-2	mild, fruity, wine, caramel	319416	12026.4	16155.8	270350	22210	2405.29	272233	36004.2	2405.29
NMW0082*282	C10H16O	(-)-trans-Isopiperitenol	Terpenoids	74410-00-7	-	7.9037e+06	618349	1.35665e+06	8.68625e+06	583436	280050	8.37373e+06	1.01159e+06	588071
XMW0023*256	C10H16	Bicyclo[3.1.0]hex-2-ene, 4-methyl-1-(1-methylethyl)-	Terpenoids	28634-89-1	-	18446.2	2399.21	1422.1	23951.5	2232.18	284.42	30394.6	4576.4	284.42
KMW0501*351	C12H20O2	Dihydrocarvyl acetate	Terpenoids	20777-49-5	floral, rose, cumin, sweet, minty	2187.67	185.182	185.182	2813.91	1337.89	1636.9	2362.56	7860.64	925.912
XMW0911	C10H18O2	1-Octen-1-ol, acetate	Ester	77149-68-9	-	37113.6	3757.53	7594.6	45703.4	6990.29	751.507	30516.2	11303.5	751.507
NMW0106	C9H13N	Benzenamine, 2,4,6-trimethyl-	Amine	88-05-1	-	284120	42352.6	973.577	126630	25130.9	973.577	370155	109148	4867.88
D25	C9H18O2	Propanoic acid, 2-methyl-, 3-methylbutyl ester	Ester	2050-01-3	fruity, ethereal, tropical, green, grape, cherry, unripe banana, apple, cocoa	66271.8	6074.56	2698.16	90446.4	8383.73	539.632	104232	18226.4	539.632
QWMW1049	C7H8O2S	Thiophene-2-carboxylic acid ethyl ester	Ester	2810-04-0	fermented, grape, sour, winey	81606.2	10830.5	22505.4	97392.3	15512.8	2166.1	66541.8	30576.5	2166.1
w31	C10H18O2	Butanoic acid, 4-hexenyl ester, (Z)-	Ester	69727-41-9	-	314405	47485.5	73704.8	377907	60451.6	9497.1	240932	109855	9497.1
KMW0514	C11H14O2	Benzenepropanoic acid, ethyl ester	Ester	2021-28-5	caramel, fruity	5.39005e+06	143019	136191	4.33462e+06	354147	27238.2	3.72608e+06	580460	27238.2
XMW0958	C11H23I	1-Iodoundecane	Halogenated hydrocarbons	4282-44-4	-	4594.46	4621.3	486.681	3978.51	6215.85	3486.52	2433.4	6875.35	486.681
WAMW1443*149	C8H10O	Phenol, 2,3-dimethyl-	Phenol	526-75-0	phenol, chemical, musty	42516.9	325.721	325.721	35979.9	13338.3	1628.61	44130.5	20780.8	239743
QWMW0404	C6H12S3	1,2,4-Trithiolane, 3,5-diethyl-	Heterocyclic compound	54644-28-9	garlic	335735	3791.3	3578.28	325622	24824.1	715.655	283216	20152.1	715.655
GMW0169	C10H22O	1-Octanol, 3,7-dimethyl-	Alcohol	106-21-8	waxy, soapy, aldehydic, leathery, musty, citrus, green	53718.3	346.276	13874.1	64370	13495.4	1731.38	39741	14844.5	346.276
XMW0382*054	C15H24	isoledene	Terpenoids	95910-36-4	-	1.62314e+06	313951	1.21962e+06	52055.6	687494	260278	52055.6	1.62696e+06	816196
KMW0406	C12H26	Dodecane	Hydrocarbons	112-40-3	alkane	366286	60160.1	87554.5	416300	68194.9	12032	281836	124531	12032
XMW0269	C10H18O3	2-Methylbutanoic anhydride	Ester	1468-39-9	-	1147.91	8115.55	7139.46	1147.91	7959.17	10538.1	7146.65	8303.6	9540.11
KMW0219	C8H18O	1-Hexanol, 2-ethyl-	Alcohol	104-76-7	citrus, fresh, floral, oily, sweet	488772	49750	17810.3	635311	60890.5	3562.07	735331	147316	3562.07
WAMW0591	C7H8N2	Pyrazine, 2-ethenyl-6-methyl-	Heterocyclic compound	13925-09-2	hazelnut	243839	22806.8	8165.68	318789	28644.9	1633.14	373313	69892	1633.14
QWMW1093	C9H12O3	2-Furancarboxylic acid, 2-methylpropyl ester	Ester	20279-53-2	green, geranium	276270	47316.1	70553.6	337873	55330.3	9463.22	219777	96900.1	9463.22
D364	C7H10N2O	2-Ethoxy-3-methylpyrazine	Heterocyclic compound	32737-14-7	hazelnut, roasted, almond, pineapple, earthy	288812	24910.8	9908.93	383212	32622.3	1981.79	454376	72773.3	1981.79
GMW0094	C5H12S2	Ethyl n-propyl disulfide	Sulfur compounds	30453-31-7	alliaceous, garlic, green, onion	408498	36467.7	12769.1	536731	48256.1	2553.82	630197	108778	2553.82
NMW0335	C9H7NO	2(1H)-Quinolinone	Ketone	59-31-4	aldehydic, fatty, green, metallic	10435.1	240.74	10472	12738	1486.01	1203.7	10415.5	240.74	4887.84
XMW3510	C11H20O2	trans-2-Hexenyl isovalerate	Ester	68698-59-9	green, waxy, apple, pear, banana, grape	4.36613e+06	188911	20982.2	3.34865e+06	145023	4196.45	4.84591e+06	469564	4196.45
XMW0671	C5H10N2	1,7-Diazabicyclo[2.2.0]heptane	Heterocyclic compound	279-42-5	-	775548	64699.2	24165.2	1.03269e+06	90925.5	4833.04	1.21782e+06	199609	4833.04
XMW0522	C8H11N	Pyridine, 3-propyl-	Heterocyclic compound	4673-31-8	sweet, musty, beany, earthy, woody	4.231e+06	288573	110258	5.81761e+06	376545	22051.6	6.82705e+06	956356	22051.6
D1049*095	C10H20O	Cyclohexanol, 5-methyl-2-(1-methylethyl)-, (1.alpha.,2.alpha.,5.beta.)-	Alcohol	3623-51-6	-	2093.86	63871.6	26549.1	2093.86	42458.2	2093.86	2093.86	51534.7	10469.3
D206*197	C6H8O2	1,2-Cyclohexanedione	Ketone	765-87-7	sweet, acorn, nut skin, maple, caramel, brothy	504827	48001.4	17219.8	657250	57875.9	3443.96	769953	139873	3443.96
GMW0132*202	C6H10O2	2-Pentenoic acid, 2-methyl-, (E)-	Acid	16957-70-3	fruity, strawberry, woody	7.9079e+06	685603	236543	1.04378e+07	920479	47308.6	1.22034e+07	2.05224e+06	47308.6
XMW1208	CH2N4	1H-Tetrazole	Heterocyclic compound	288-94-8	-	128744	11524.2	4184.94	161444	14072.5	836.987	196404	41400.8	836.987
KMW0366*313	C10H18O2	Butanoic acid, 3-hexenyl ester, (Z)-	Ester	16491-36-4	fresh, green, apple, fruity, wine, metallic, buttery	102946	730.823	15164.7	189258	12644.6	730.823	189613	28588.8	3654.11
XMW0742*368	C15H24	10,10-Dimethyl-2,6-dimethylenebicyclo[7.2.0]undecane	Terpenoids	357414-37-0	-	211910	7641.95	158938	202903	38209.8	7641.95	163508	46840.6	77979.9
KMW0396*314	C10H18O2	2-Octenoic acid, ethyl ester	Ester	2351-90-8	fruity, green, pineapple, pear skin, waxy, juicy	9.70731e+06	434060	38878.9	7.72752e+06	339688	7775.79	1.03953e+07	1.10128e+06	7775.79
QWMW0001	C6H11NO	2-Piperidinone, 6-methyl-	Ketone	4775-98-8	minty	260325	45532.1	62720.9	297018	57127.7	9106.42	198783	89334.3	9106.42
GGMW0200*399	C8H10O	Benzene, 1-methoxy-3-methyl-	Ether	100-84-5	-	2.82619e+06	235143	84834.8	3.78672e+06	323484	16967	4.40863e+06	582235	16967
NMW0257	C8H7NS2	2-(Methylmercapto)benzothiazole	Heterocyclic compound	615-22-5	fatty, woody, smoky	30015.2	2036.71	92509.6	29441.7	10183.5	24778.8	2036.71	10368.1	53119.5
NMW0012	C9H12	Benzene, 1,2,3-trimethyl-	Aromatics	526-73-8	-	669752	60815.6	22134.5	873478	80358.2	4426.89	1.0225e+06	178322	4426.89
WAMW2192	C10H16O	Pulegone	Terpenoids	89-82-7	pepperminty, camphor, fresh, herbal, buchu	2.59578e+07	1.04595e+06	117723	1.94487e+07	793806	23544.7	2.79874e+07	2.64957e+06	23544.7
XMW1098	C12H24O2	Butanoic acid, octyl ester	Ester	110-39-4	fresh, waxy, fruity, green, oily, earthy, creamy, natural, jasmin	51902.8	3824.51	116336	36753.1	19122.6	22108.6	33827.3	3824.51	68449.5
NMW0173	C7H6O4	Benzoic acid, 2,6-dihydroxy-	Acid	303-07-1	-	644920	88914.9	1.55375e+06	542793	127822	374623	17783	17783	915346
WAMW2234	C9H10O	1-Propanone, 1-phenyl-	Ketone	93-55-0	hawthorn, lilac, floral, aromatic, cherry, herbal	5758.75	3168.31	1591.96	7052.31	2825.5	318.393	318.393	6020.45	2110.18
XMW0790	C12H18	6,7-Dimethyl-1,2,3,5,8,8a-hexahydronaphthalene	Terpenoids	107914-92-1	-	36170.1	2436.44	78192.6	31048.5	2436.44	19141.7	17902.6	12182.2	37241.7
XMW3097	C10H16O	2-Cyclohexen-1-one, 2-methyl-5-(1-methylethyl)-, (S)-	Terpenoids	499-71-8	minty	2.94171e+06	112138	13107.7	2.15308e+06	82837.7	2621.54	3.17346e+06	251963	2621.54
XMW2374	C8H12O2	1,3-Cyclohexanedione, 5,5-dimethyl-	Ketone	126-81-8	-	114779	48622.3	21090.1	105861	35007.6	1926.37	1926.37	62985.2	9631.87
WMW0105	C11H20	1,7-Nonadiene, 4,8-dimethyl-	Hydrocarbons	62108-28-5	-	248512	6995.15	154922	258812	34975.8	38708.3	209487	48636.6	6995.15
WMW0148	C15H24	Spiro[4.5]dec-7-ene, 1,8-dimethyl-4-(1-methylethenyl)-, [1S-(1.alpha.,4.beta.,5.alpha.)]-	Terpenoids	24048-44-0	-	14751.6	73758.1	532868	225726	88975.8	133159	14751.6	138022	390598
XMW0789	C11H22O2	2-Nonanol, acetate	Ester	14936-66-4	-	22409.3	3292.96	6697.05	24119.1	3001.7	600.34	23313.2	5929.28	600.34
YZMW0652	C8H10S	Benzyl methyl sulfide	Ether	766-92-7	-	20759.9	5163.78	1997.86	20755.1	5400.57	399.573	42069.5	9124.66	399.573
XMW0133	C13H20O2	6-Methyl-6-(5-methylfuran-2-yl)heptan-2-one	Ketone	50464-95-4	-	10554.7	1660.59	332.118	12889.2	2694.94	332.118	13168	4955.34	8825.25
QWMW1206*149	C8H10O	Phenol, 3,4-dimethyl-	Phenol	95-65-8	flat, dry	42516.9	325.721	325.721	35979.9	13338.3	1628.61	44130.5	20780.8	239743
QWMW0808	C15H24	Tricyclo[2.2.1.0(2,6)]heptane, 1,7-dimethyl-7-(4-methyl-3-pentenyl)-, (-)-	Terpenoids	512-61-8	sweet, woody	19836.9	833.191	24808.1	20959.1	4165.96	833.191	16027.5	6082.71	13825.7
NMW0187	C9H12N2	Nicotine, 1'-demethyl-, (.+/-.)-	Heterocyclic compound	5746-86-1	-	5781.04	258.478	5638.69	4277.27	1292.39	258.478	3671.25	1883.97	3758.27
QWM0006	C9H18O	2-Nonanone	Ketone	821-55-6	fruity, floral, fatty	3016.31	9164.42	8430.92	3750.79	7797.03	603.263	3310.94	6360.68	603.263
XMW1345	C13H26O2	Octanoic acid, 3-methylbutyl ester	Ester	2035-99-6	sweet, oily, fruity, green, soapy, pineapple, coconut	887.578	887.578	23811.1	24286.5	4437.89	6009.49	19036.9	8495.65	17405.4
KMW0266	C5H6S2	2-Thiophenemethanethiol	Alcohol	6258-63-5	roasted, coffee, fishy	5351.42	2755.04	777.185	7412.03	3987.4	155.437	9661.35	7356.85	155.437
YZMW0256	C4H4O5	Oxalacetic acid	Acid	328-42-7	-	180017	64342.6	420.271	340060	130320	84.0542	337985	379647	84.0542
QWMW0663	C10H14O3S	Propanoic acid, 3-[(2-furanylmethyl)thio]-, ethyl ester	Ester	94278-27-0	sulfury, onion, garlic, roasted, nutty	3112.65	622.531	3969.86	622.531	4863.71	5985.12	4557.49	4877.17	4773.76
XMW3533	C9H16O4	1,5-Diacetoxypentane	Ester	6963-44-6	fruity	15011.4	358.304	358.304	20470.8	7875.29	1791.52	30276.2	40815.7	9522.19
XMW0660*267	C8H14O2	2-Octenoic acid	Acid	1470-50-4	-	159814	9550.38	1910.08	114335	9686.52	1910.08	168338	16665.2	1910.08
NMW0070	C9H8O2	1,2-Propanedione, 1-phenyl-	Ketone	579-07-7	plastic, buttery, honey	42433.7	5469.91	1093.98	48165.8	6615.19	1093.98	58645.2	16684.6	1093.98
NMW0007*140	C10H14O	2,4-Cycloheptadien-1-one, 2,6,6-trimethyl-	Terpenoids	503-93-5	minty	434390	56056.4	7598.26	449741	37991.3	7598.26	699047	156037	7598.26
XMW0714	C6H7NO	3-Acetyl-1H-pyrroline	Heterocyclic compound	1072-82-8	roasted	1.17342e+06	166576	19494.1	1.3249e+06	97470.7	19494.1	1.93965e+06	469225	19494.1
NMW0159	C6H10O4	Hexanedioic acid	Acid	124-04-9	-	20551.4	7506.26	1501.25	48910.4	11923.6	1501.25	49981.8	56921.1	1501.25
NMW0074*039	C10H16O	Bicyclo[3.1.1]hept-2-ene-2-methanol, 6,6-dimethyl-	Terpenoids	515-00-4	woody, minty	84975.4	2593.54	450.455	102555	2252.27	450.455	113443	23890.2	450.455
D355	C10H15N	2,6-Octadienenitrile, 3,7-dimethyl-, (Z)-	Nitrogen compounds	31983-27-4	citral, lemon, aldehydic, metallic	178736	27968.4	3410.89	189106	17054.5	3410.89	296180	68135.1	3410.89
KMW0233	C8H8O	Acetophenone	Ketone	98-86-2	sweet, pungent, hawthorn, mimosa, almond, acacia	6489.25	5282.56	944.594	7763.99	4722.97	944.594	6850.65	6786.31	944.594
XMW0602*041	C13H28	Undecane, 5,7-dimethyl-	Hydrocarbons	17312-83-3	-	5.59302e+06	432329	969345	6.33737e+06	416212	197170	5.732e+06	720287	396478
KMW0484*144	C10H18O	.alpha.-Terpineol	Terpenoids	98-55-5	pine, iris, teil	258186	31569.8	6313.97	283465	34871.9	6313.97	368603	89462.9	6313.97
D452*308	C10H14O2	Carvone oxide, trans-	Terpenoids	39903-97-4	-	816551	122888	12253.3	837756	61266.6	12253.3	1.11724e+06	314653	12253.3
XMW0217	C10H18O	cis-7-Decen-1-al	Aldehyde	21661-97-2	citrus, aldehydic, cucumber	43084.5	8231.25	1646.25	54860.3	8571.39	1646.25	78700.1	15985.8	1646.25
D187	C6H6O2	Resorcinol	Phenol	108-46-3	nutty, creamy, phenol, hawthorn, musty	266923	39139.8	4793.04	302989	23965.2	4793.04	441086	99798.9	4793.04
KMW0456	C10H22O	1-Decanol	Alcohol	112-30-1	fatty, waxy, floral, orange, sweet, watery	358480	52724.6	5052.52	142033	25262.6	5052.52	586539	140826	5052.52
D1732	C12H20O2	Acetic acid, 1,7,7-trimethyl-bicyclo[2.2.1]hept-2-yl ester	Ester	92618-89-8	balsamic, herbal, spice, fresh, cedary, pine needle, sweet, pine, camphor, woody	134833	30847.6	3304.43	155980	16522.1	3304.43	220449	52020.7	3304.43
D333*348	C12H18O2	(+)-cis-Verbenol, acetate	Ester	29135-27-1	-	338928	48728.1	6575.65	367339	32878.2	6575.65	557787	133089	6575.65
XMW0610*043	C8H6O2	Isophthalaldehyde	Aldehyde	626-19-7	-	274823	37802	4996.59	299903	24983	4996.59	401036	104144	4996.59
NMW0297	C16H32O	Oxirane, tetradecyl-	Heterocyclic compound	7320-37-8	-	410039	18032.9	410209	304977	18032.9	174135	195449	90164.3	18032.9
D368	C16H30O2	trans-11-Tetradecenyl acetate	Ester	33189-72-9	-	165288	109093	6900.14	74150.8	34500.7	6900.14	170401	59644.9	6900.14
YZMW0603	C9H12O	Phenol, 2,3,5-trimethyl-	Phenol	697-82-5	-	81609.4	12663.8	1281.61	84331.3	6408.05	1281.61	130572	31956.9	1281.61
NMW0113	C11H20O2	6-Octen-1-ol, 3,7-dimethyl-, formate	Terpenoids	105-85-1	bergamot, cucumber, rose, apricot, peach, plum	1.15258e+06	157829	16306.4	1.24578e+06	81532.2	16306.4	1.92299e+06	434804	16306.4
XMW0542	C10H16O	1-Cyclohexene-1-carboxaldehyde, 4-(1-methylethyl)-	Terpenoids	21391-98-0	-	2.38774e+06	345337	37713.8	2.43449e+06	188569	37713.8	3.81458e+06	901167	37713.8
QWMW1128	C8H14O2	Cyclohexaneacetic acid	Acid	5292-21-7	sharp, acetic, fatty, cheese, musty, powdery, honey, caramel	38631.7	23007.9	4052.02	47149	20260.1	4052.02	63522.7	32467.9	4052.02
QWMW0216	C10H20O	3-Decanone	Ketone	928-80-3	banana, sweet	18610.7	3907.76	759.474	18871.9	3797.37	759.474	22588	6844.13	759.474
YZMW0415	C8H17N	Cyclooctanamine	Amine	5452-37-9	-	236736	105914	21182.9	229825	114037	21182.9	260803	198979	21182.9
w02	C10H18O	2,4-Decadien-1-ol	Alcohol	14507-02-9	fatty, waxy, citrus, melon	1.38358e+06	185638	22090.5	1.47048e+06	110453	22090.5	1.87647e+06	499067	22090.5
D82	C11H18O2	2-Nonynoic acid, ethyl ester	Ester	10031-92-2	violet, leafy, green, cucumber, floral	2.02244e+06	639057	127811	5.28053e+06	1.22061e+06	127811	5.32028e+06	6.28554e+06	127811
KMW0454	C10H14O	1-Cyclohexene-1-carboxaldehyde, 4-(1-methylethenyl)-	Aldehyde	2111-75-3	fresh, green, herbal, grassy, sweet, minty, cumin	291881	29733.6	4348.02	285337	21740.1	4348.02	479747	122889	4348.02
KMW0257*155	C10H18O	Bicyclo[3.1.0]hexan-2-ol, 2-methyl-5-(1-methylethyl)-, (1.alpha.,2.beta.,5.alpha.)-	Terpenoids	15537-55-0	balsamic	41681.1	34409.8	6881.96	46558.6	35034.3	6881.96	56087.4	43164.2	6881.96
XMW0856	C10H12O2	1-Butanone, 2-hydroxy-1-phenyl-	Ketone	16183-46-3	-	1.85168e+06	11774.9	58874.6	1.87889e+06	157591	11774.9	1.66602e+06	269596	11774.9
GGMW0053	C10H20O	(Z)-4-Decen-1-ol	Alcohol	57074-37-0	-	135489	18882	1884.66	133420	9423.29	1884.66	221019	52241.1	1884.66
XMW2363	C9H10O3	Benzoic acid, 4-methoxy-, methyl ester	Ester	121-98-2	herbal, anisic, sweet	243839	112396	22479.3	934341	216606	22479.3	938626	1.0777e+06	22479.3
XMW0933*348	C12H18O2	Bicyclo[3.1.1]hept-2-en-6-ol, 2,7,7-trimethyl-, acetate, [1S-(1.alpha.,5.alpha.,6.beta.)]-	Ester	50764-55-1	-	338928	48728.1	6575.65	367339	32878.2	6575.65	557787	133089	6575.65
NMW0022	C8H10O	Benzenemethanol, .alpha.-methyl-	Alcohol	98-85-1	fresh, sweet, gardenia, hyacinth	57060.6	44322.4	8864.49	67560.8	52135.7	8864.49	78338.7	67772.7	8864.49
QWMW1178	C9H6O2	Benzofuran-2-carboxaldehyde	Aldehyde	4265-16-1	bitter, almond	1.31652e+06	38176.9	7635.38	1.28722e+06	130641	7635.38	1.31894e+06	147314	7635.38
XMW3160	C8H10OS	1-Butanone, 1-(2-thienyl)-	Ketone	5333-83-5	grilled, roasted, beefy, meaty	79.7659	1823.17	765.644	79.7659	1790.85	398.829	79.7659	3435.98	437.661
YZMW0482	C6H5NO2	Niacin	Acid	59-67-6	-	258532	35946.9	4594.22	269395	22971.1	4594.22	410858	86456	4594.22
YZMW0031	C2H8NO4P	Phosphorylethanolamine	Ester	1071-23-4	-	664406	295541	59108.1	1.65781e+06	523180	59108.1	1.75557e+06	1.97756e+06	59108.1
D143	C10H12O2	Benzenepropanoic acid, methyl ester	Ester	103-25-3	honey, fruity, wine, balsamic, floral	11561	2311.94	349.436	11885.9	1747.18	349.436	17180.8	3834.83	349.436
XMW0195	C15H26	1H-Cycloprop[e]azulene, decahydro-1,1,4,7-tetramethyl-, [1aR-(1a.alpha.,4.beta.,4a.beta.,7.beta.,7a.beta.,7b.alpha.)]-	Terpenoids	28580-43-0	-	2.82232e+06	1.42154e+06	284308	8.93326e+06	2.32143e+06	284308	8.99264e+06	1.0521e+07	284308
KMW0526	C13H18O	2-Buten-1-one, 1-(2,6,6-trimethyl-1,3-cyclohexadien-1-yl)-, (E)-	Terpenoids	23726-93-4	apple, rose, honey, tobacco, sweet	1.34941e+07	4.45823e+06	891647	3.34408e+07	8.55133e+06	891647	3.37766e+07	3.97184e+07	891647
NMW0116	C12H21N	Memantine	Amine	19982-08-2	-	37044.6	6477.71	673.976	40581.3	3369.88	673.976	62537.2	13849.6	673.976
XMW0358	C9H12O2	1-Pentanone, 1-(2-furanyl)-	Ketone	3194-17-0	sweet, caramel	27992.3	6912.15	1382.43	26382.7	8709.45	1382.43	28958.9	15103.4	1382.43
WAMW0651	C7H8O2	Mequinol	Alcohol	150-76-5	phenol	3303.14	216173	3303.14	1.34807e+06	146837	16515.7	2.29089e+06	515415	3303.14
D445	C11H16O3	Furfuryl hexanoate	Ester	39252-02-3	green, fatty, musty, waxy	138104	52168.6	10433.7	318563	87754	10433.7	323066	378718	10433.7
XMW0441	C2H2ClN3	1H-1,2,4-Triazole, 3-chloro-	Heterocyclic compound	6818-99-1	-	42588	15895.6	2420.74	72504.3	12103.7	2420.74	67845.6	35664.6	2420.74
XMW0448	C2H4N6	1,2,4,5-Tetrazine-3,6-diamine	Heterocyclic compound	19617-90-4	-	6306.37	44008.5	104223	6306.37	40025.5	31531.9	6306.37	44966	64714.7
QWMW0846	C10H18O2	trans-2-Decenoic acid	Acid	334-49-6	fruity, oily, waxy, sweet, peach	312772	144672	28934.5	930856	251545	28934.5	961366	1.09427e+06	28934.5
YZMW0458	C9H12O2	Phenol, 4-(ethoxymethyl)-	Phenol	57726-26-8	-	342416	126358	25271.6	734402	222302	25271.6	738410	821280	25271.6
KMW0393	C10H18O	cis-4-Decenal	Aldehyde	21662-09-9	citrus, aldehydic, orange, cardamom	82985.3	4692.93	30125.3	121588	23464.7	4692.93	105252	46783.5	4692.93
XMW1153	C15H24	1R,4R,7R,11R-1,3,4,7-Tetramethyltricyclo[5.3.1.0(4,11)]undec-2-ene	Terpenoids	137235-59-7	-	408078	154603	30920.6	877093	285796	30920.6	843752	944535	30920.6
NMW0343	C14H22O	Phenol, 4-octyl-	Phenol	1806-26-4	-	277.731	1388.66	27675.3	277.731	2301.17	6216.26	277.731	2402.09	18809.9
XMW1129	C10H12O3	Ethyl mandelate	Ester	774-40-3	-	2.15454e+06	1.02063e+06	204126	5.93787e+06	1.74396e+06	204126	6.15468e+06	6.95945e+06	204126
D290*080	C10H12O	2-Butanone, 4-phenyl-	Ketone	2550-26-7	floral, balsamic	16169.3	3949.71	352.33	17627.1	1728.46	56.2907	23770.9	7104.71	281.454
KMW0532	C12H24O2	Hexanoic acid, hexyl ester	Ester	6378-65-0	herbal, fresh, grassy, vegetable, fruity	200692	46134.7	9226.94	285416	86525.5	9226.94	270148	253203	9226.94
NMW0109*224	C7H8O2	1,2-Benzenediol, 3-methyl-	Alcohol	488-17-5	-	69979.9	9373.57	1126.69	49694.9	5633.46	1126.69	89390	26276.2	1126.69
XMW1124	C7H11NO	2-Azabicyclo[3.2.1]octan-3-one	Ketone	26396-67-8	-	176952	77394	15478.8	497685	141797	15478.8	501502	552118	15478.8
XMW0258	C14H30	Tridecane, 2-methyl-	Hydrocarbons	1560-96-9	-	179742	124531	14364.3	544.872	178552	2724.36	544.872	544.872	10400.3
XMW0941	C11H16	exo-7-(trans-1-Propenyl)bicyclo[4.2.0]oct-1(2)-ene	Hydrocarbons	107983-42-6	-	42521.2	5113.52	1022.7	43829.7	8031.24	1022.7	53557.4	14836.8	1022.7
GMW0320	C10H18O2	Allyl heptanoate	Ester	142-19-8	sweet, pineapple, fruity, waxy, banana, fusel, coganc	58835.8	270.899	270.899	60469.3	23400.9	1354.5	76400.7	37163.6	270.899
QWMW0289	C7H8OS	1-(2-Thienyl)-1-propanone	Ketone	13679-75-9	caramel, syrup, creamy	35908.7	6113.56	1123.33	36796.7	5616.66	1123.33	47648.9	15388.3	1123.33
BPMW004	C10H12	o-Isopropenyltoluene	Aromatics	7399-49-7	-	116863	18542.5	3062.8	165188	15314	3062.8	185326	28751.1	3062.8
KMW0223	C10H16	1,3-Cyclohexadiene, 1-methyl-4-(1-methylethyl)-	Terpenoids	99-86-5	woody, terpene, lemon, herbal, medicinal, citrus	528753	69315.3	12409.6	525644	62047.8	12409.6	834502	139419	12409.6
QWMW0413	C9H13N	Pyridine, 2-butyl-	Heterocyclic compound	5058-19-5	green, sweet	12511	715.862	7345.49	13579.7	715.862	9831.01	11668.8	3579.31	715.862
XMW0535	C9H10O2	p-Tolylacetic acid	Acid	622-47-9	-	2.19684e+06	22922.5	4584.51	2.14209e+06	162777	4584.51	1.84915e+06	286175	4584.51
YZMW0017	C9H13N	Benzenemethanamine, N,N-dimethyl-	Amine	103-83-3	-	121051	16476.3	2614.1	104971	13070.5	2614.1	189190	36500.5	2614.1
KMW0213	C6H12O2S	3-Mercapto-3-methylbutyl formate (ester)	Ester	50746-10-6	sulfury, catty, caramel, onion, roasted coffee, roasted meat, tropical	38286.6	3742.09	748.417	56349	4403.98	748.417	61150.8	9816.15	748.417
NMW0359	C15H24O2	3,7,11-Trimethyl-dodeca-2,6,10-trienoic acid	Acid	7548-13-2	-	795.465	795.465	34892.2	7042.9	3977.33	14119.5	795.465	4851.17	31189
KMW0261*194	C7H8O	p-Cresol	Phenol	106-44-5	phenol, narcissus, animalic, mimosa	10725.4	7417.75	1483.55	10860.4	8352.6	1483.55	13662.5	11509.8	1483.55
XMW1467	C6H10N2	1H-Pyrazole, 1,3,5-trimethyl-	Heterocyclic compound	1072-91-9	-	14817.9	6066.19	418.195	14232.2	2090.98	418.195	16634.5	8964.71	418.195
XMW3734	C7H6O2	Benzaldehyde, 2-hydroxy-	Aldehyde	90-02-8	medicnal, spicy, cinnamon, wintergreen, cool	12367.4	1615.79	323.157	10931	1737.81	323.157	12977.9	6379.24	323.157
WAMW0286	C13H20	Benzene, heptyl-	Aromatics	1078-71-3	-	653354	12261.7	7346.02	622991	41590.9	1469.2	713580	1469.2	1469.2
XMW0291	C5H9NO2	N-Acetylisoxazolidine	Heterocyclic compound	115615-36-6	-	153730	13615.2	2723.03	210162	18246.3	2723.03	240859	38573.6	2723.03
KMW0212	C8H8O	Benzeneacetaldehyde	Aldehyde	122-78-1	floral, honey, rose, cherry	189397	25867.2	2651.9	163221	13259.5	2651.9	204583	95079.2	2651.9
NMW0321	C12H14O2	(Z)-3-Butylidene-4,5-dihydroisobenzofuran-1(3H)-one	Ester	81944-09-4	-	13102	869.727	10138	11432.7	869.727	869.727	11742.2	4348.63	5038.23
QWMW0953	C8H8O3	Benzaldehyde, 3-hydroxy-4-methoxy-	Aldehyde	621-59-0	floral, popcorn, pencil, plastic	293.69	1468.45	9100.55	293.69	1928.25	2467.53	293.69	2537.39	6770.67
D307	C10H18O	Bicyclo[3.1.1]heptan-3-ol, 2,6,6-trimethyl-, (1.alpha.,2.beta.,3.alpha.,5.alpha.)-	Terpenoids	27779-29-9	-	40953.4	9550.6	1910.12	42788.2	9758.96	1910.12	63998.6	23431.3	1910.12
YZMW0259	C6H4N2O5	Phenol, 2,5-dinitro-	Phenol	329-71-5	-	4241.51	21207.6	151664	4241.51	41912	39464.4	4241.51	40768.1	108438
XMW0438*013	C9H12O	Furan, 2-(1-pentenyl)-, (E)-	Heterocyclic compound	20992-69-2	roasted	60745.5	13562.7	2712.54	59423.3	14358.1	2712.54	73228.8	33707.5	2712.54
BPMW009	C7H8N2O	3-Pyridinecarboxamide, N-methyl-	Heterocyclic compound	114-33-0	-	59693.1	9185.03	1837.01	84800	17721.3	1837.01	68159.3	20792.1	1837.01
QWMW0818	C10H10O2S2	Bis(2-furfuryl)disulfide	Heterocyclic compound	4437-20-1	powerful mercaptan, roasted, coffee, meaty	19681.7	6394.82	65830.4	1278.96	14770.8	1278.96	12828.3	17861.7	1278.96
GMW0247*278	C9H10O2	m-Cresyl acetate	Ester	122-46-3	powerful, pungent, floral, narcissus, phenol	358.846	4222.03	1794.23	358.846	4848.1	358.846	358.846	9648.97	6799.94
XMW0417	C10H16	Cyclohexene, 4-methyl-1-(1-methylethenyl)-	Terpenoids	586-67-4	-	26352.2	18832.6	3766.52	31092.2	23044.5	3766.52	38158.3	30462.7	3766.52
D456	C12H24O	8-Dodecen-1-ol, (Z)-	Alcohol	40642-40-8	-	7811.94	39059.7	255662	7811.94	70115.6	66440.1	7811.94	70052.8	192857
D253	C7H8N2O	2-Acetyl-3-methylpyrazine	Heterocyclic compound	23787-80-6	nutty, flesh, roasted hazelnut, toasted grain, corn, chip, vegetable, nut skin, caramel	398590	29263.4	5852.68	426710	35846.2	5852.68	561116	88924.4	5852.68
XMW3233	C4H8N2O	Urea, 2-propenyl-	Nitrogen compounds	557-11-9	-	2361.07	17633.6	15099.5	2361.07	14062.7	20101.1	2361.07	15608.7	16587.4
QWMW0293*328	C11H18N2	2,3-Dimethyl-5-isopentylpyrazine	Heterocyclic compound	18450-01-6	caramel, coffee, sweet	18793.2	3354.71	670.941	20740.5	4897.88	670.941	24833.7	4976.35	670.941
XMW1215	C3H6N2O2	Acetamide, N-(aminocarbonyl)-	Amine	591-07-1	-	436777	23775.4	3364.85	348898	16824.3	3364.85	463989	52880.4	3364.85
XMW0424	C11H18O	2,6-Dimethyl-1-nonen-3-yn-5-ol	Alcohol	19780-98-4	-	5687.55	444.411	444.411	9088.68	19006.1	444.411	13995.3	44912.3	2222.05
XMW3648	C10H18O	Cyclohexanol, 5-methyl-2-(1-methylethenyl)-	Terpenoids	7786-67-6	minty, cool, medicinal, woody, green, grassy, herbal	22539.9	7312.85	1393.56	31613.8	6967.82	1393.56	36838.7	15671.5	1393.56
BPMW006	C9H14O5	Butanedioic acid, 2-methyl-3-oxo-, diethyl ester	Ester	759-65-9	-	3.43998e+07	1.46896e+06	238368	2.52112e+07	1.19184e+06	238368	3.68466e+07	3.65961e+06	238368
XMW0659	C10H14	Benzene, n-butyl-	Aromatics	104-51-8	-	115750	35847.6	3818.04	100105	19090.2	3818.04	130120	54373.2	3818.04
XMW0153	C10H16	1,3-Cyclopentadiene, 1,2,3,4,5-pentamethyl-	Hydrocarbons	4045-44-7	-	117529	13351.1	2670.23	104271	15155	2670.23	138966	56156.4	2670.23
KMW0620	C15H22	Benzene, 1-(1,5-dimethyl-4-hexenyl)-4-methyl-	Terpenoids	644-30-4	herbal	1.18188e+06	155002	31000.4	31000.4	293344	219382	31000.4	486329	1.02521e+06
XMW0209	C10H16O	1,4-Cyclohexadiene-1-methanol, 4-(1-methylethyl)-	Alcohol	22539-72-6	-	161284	38582.9	7716.58	142732	44373.8	7716.58	225667	59183.5	7716.58
YZMW0075*340	C11H20O2	4-Decenoic acid, methyl ester	Ester	1191-02-2	-	58339.4	3566.96	3566.96	85091	17834.8	3566.96	107334	117023	36876.7
QWMW0735	C11H20O	3,7-Nonadien-2-ol, 4,8-dimethyl-	Alcohol	67845-50-5	woody, pine, lemon, lime, citronellol	48809.8	325.862	325.862	58167.3	325.862	1629.31	67558.6	22852.1	2130.83
XMW0682	C12H16O	Benzenemethanol, .alpha.-methyl-.alpha.-(1-methyl-2-propenyl)-	Alcohol	61967-11-1	-	192935	32442.1	6488.41	173321	53204.7	6488.41	272035	69382	6488.41
XMW1322	C6H4N4O	7(1H)-Pteridinone	Ketone	2432-27-1	-	115.991	638.511	6523.82	115.991	1149.58	2745.76	115.991	579.955	5850.05
WMW0127	C8H16O	3-Octen-1-ol, (Z)-	Alcohol	20125-84-2	fresh, fatty, grassy, melon, green, cortex, herbal, earthy, fusel, spicy	18274.5	3303.74	474.785	17050.7	2373.93	474.785	24139.3	7612.47	474.785
D289*145	C10H20O2	n-Amyl isovalerate	Ester	25415-62-7	apple, fresh fruit	260353	69928.9	47472.6	301993	65332.9	29451.1	375719	112872	33704.2
D327*359	C15H22	(4R,4aR)-4,4a-Dimethyl-6-(prop-1-en-2-yl)-1,2,3,4,4a,7-hexahydronaphthalene	Terpenoids	28908-26-1	-	4838.91	387.458	387.458	4042.46	1937.29	387.458	3571.86	2238.96	387.458
D219	C8H8O2	Benzaldehyde, 4-methoxy-	Aldehyde	123-11-5	sweet, powdery, mimosa, floral, hawthorn, balsamic	296533	51.5362	1055	218669	51.5362	257.681	330725	51.5362	51.5362
NMW0112	C10H14O	Phenol, 2-(1,1-dimethylethyl)-	Phenol	88-18-6	-	36072.5	4763.07	952.614	39813	952.614	952.614	60124.4	14242.2	952.614
WAMW1364	C10H14	Benzene, 1,2,3,4-tetramethyl-	Aromatics	488-23-3	-	256.98	8453.65	2415.63	256.98	8230.41	256.98	256.98	13017	1284.9
KMW0432*283	C10H16O	Neral	Terpenoids	106-26-3	sweet, citral, lemon, peel	3.57353e+06	483360	15209.4	3.75911e+06	259853	15209.4	5.26077e+06	1.46019e+06	76047.2
D440*290	C10H20O	Cyclohexanol, 1-methyl-4-(1-methylethyl)-, cis-	Terpenoids	3901-95-9	-	4417.51	161578	54325.2	4417.51	186377	4417.51	4417.51	305741	22087.5
KMW0249	C10H20O	7,8-DIHYDROLINALOOL	Terpenoids	18479-49-7	woody, citrus, camphor	2945.17	93865	18548.9	2945.17	104171	2945.17	2945.17	180137	14725.9
XMW0119	C9H16O	Cyclopentanone, 2-methyl-3-(1-methylethyl)-	Ketone	54549-81-4	-	116.555	1384.05	802.632	116.555	1756.65	116.555	116.555	2798.18	582.775
XMW0643	C7H12N2O	Butyramide, 2-cyano-2-ethyl-	Amine	18705-38-9	-	7922.14	67482.1	7922.14	496793	39610.7	7922.14	635164	181892	7922.14
WAMW2190*095	C10H20O	dl-Menthol	Terpenoids	89-78-1	pepperminty, cool, woody	2093.86	63871.6	26549.1	2093.86	42458.2	2093.86	2093.86	51534.7	10469.3
KMW0058*035	C10H18O2	2H-Pyran-3-ol, 6-ethenyltetrahydro-2,2,6-trimethyl-	Alcohol	14049-11-7	floral, honey	1402.6	34137.2	17635.6	1402.6	40185.9	1402.6	1402.6	62731.9	7013.01
WAMW0396	C10H22O	2-Decanol	Alcohol	1120-06-5	anisic, coconut	86872.1	16146.9	3229.38	99361.4	3229.38	3229.38	67014.1	29772.7	3229.38
D1562	C12H22O	1,6-Octadiene, 3-ethoxy-3,7-dimethyl-	Ether	72845-33-1	-	547.363	16751	5576.45	547.363	16184.1	547.363	547.363	26481.2	2736.82
YZMW0176	C8H13NO2	2-Amino-2-norbornanecarboxylic acid	Acid	20448-79-7	-	700.816	3504.08	700.816	700.816	5482.56	6307.54	700.816	8070.84	14449.5
NMW0164	C10H10O2	Benzene, 1,2-(methylenedioxy)-4-propenyl-, (E)-	Ether	4043-71-4	-	5575.96	27879.8	259735	5575.96	50978.1	46096.8	5575.96	5575.96	170119
XMW2210	C7H5NS	Benzene, isothiocyanato-	Sulfur compounds	103-72-0	-	998.989	18014.5	6798.6	998.989	19920.8	998.989	998.989	30990.3	4994.95
D242*385	C16H30O2	9-Tetradecen-1-ol, acetate, (E)-	Ester	23192-82-7	-	474.998	474.998	14933	4218.42	2374.99	6074.12	474.998	474.998	10653.5
NMW0068*278	C9H10O2	Acetic acid, 4-methylphenyl ester	Ester	140-39-6	narcissus, phenol, animalic	358.846	4222.03	1794.23	358.846	4848.1	358.846	358.846	9648.97	6799.94
QWMW1256	C8H8O2	3-Buten-2-one, 4-(2-furanyl)-	Ketone	623-15-4	sweet, spicy, warm, balsamic, cinnamon, vanilla	29297	602.105	3010.52	36317.6	602.105	602.105	31428.1	5279.61	602.105
NMW0214	C9H10O2	3-(4-Hydroxyphenyl)propanal	Aldehyde	20238-83-9	-	21365	106825	1.33693e+06	21365	138198	375213	21365	21365	1.25754e+06
D330	C13H12O	Phenol, 2-(phenylmethyl)-	Phenol	28994-41-4	-	3695.65	500.233	500.233	500.233	2501.17	500.233	3297.01	3902.06	3145.76
QWMW1187	C9H14O2	2-Hydroxy-3,5,5-trimethyl-cyclohex-2-enone	Ketone	4883-60-7	phenol, woody, dry, nutty, tobacco, spicy, clean, powdery	706.471	12687.6	5703.07	706.471	13478.3	706.471	706.471	30541.1	3532.36
QWMW0098	C10H18O	2-Cyclohexen-1-ol, 3-methyl-6-(1-methylethyl)-	Terpenoids	491-04-3	herbal	19244.9	776.079	3880.39	26205.7	776.079	776.079	22155.3	7194.09	776.079
YZMW0472	C7H8O2S	3-Thien-2-ylpropanoic acid	Acid	5928-51-8	-	74017.7	484.124	2420.62	76954	4688.41	484.124	80481.6	484.124	484.124
D171	C13H18O	3-(4-Isopropylphenyl)-2-methylpropionaldehyde	Aldehyde	103-95-7	floral, cyclamen, fresh, rhubarb, musty, green	766633	30601.3	30601.3	718359	153007	30601.3	594530	244048	30601.3
XMW2429*059	C15H24	Patchoulene	Terpenoids	1405-16-9	-	308467	32612.1	376603	260913	65807.6	71719.6	236398	78735.2	236739
XMW1172	C9H8O3	3,6-Dimethyl-4H-furo[3,2-c]pyran-4-one	Ketone	36745-38-7	-	19654.8	98274.1	19654.8	19654.8	164060	121245	19654.8	245014	382723
NMW0194*057	C11H12O2	Acetic acid, cinnamyl ester	Acid	103-54-8	sweet, floral, spicy, balsamic, cinnamon	63534.3	2316.29	2316.29	103622	11581.5	2316.29	85129.4	22076.9	2316.29
KMW0244	C8H12N2	Pyrazine, 2-methyl-5-(1-methylethyl)-	Heterocyclic compound	13925-05-8	sweaty	24506.2	617.184	617.184	33915.8	3085.92	617.184	46825.7	7666.55	617.184
XMW1016	C13H18O2	(4,4-Dimethyl-2,4,5,6-tetrahydro-1H-inden-2-yl)acetic acid	Acid	113522-67-1	-	6248.94	874.541	10647.6	874.541	874.541	4582.86	4372.71	874.541	6912.99
XMW0091	C10H16O	3-Isopropylidene-5-methyl-hex-4-en-2-one	Ketone	64149-32-2	-	750.634	18229.8	5485.75	750.634	19315.4	750.634	750.634	29277.7	3753.17
YZMW0557	C11H20O2	1-Octen-3-yl-n-propionate	Ester	63156-02-5	-	9430.35	683.77	683.77	12887.7	3418.85	683.77	17230.7	4437.46	683.77
XMW0073*145	C10H20O2	3-Methylheptyl acetate	Ester	72218-58-7	-	260353	69928.9	47472.6	301993	65332.9	29451.1	375719	112872	33704.2
D332	C9H15N	2-Nonenenitrile	Nitrogen compounds	29127-83-1	green, fatty, orris	9650.44	335.981	335.981	15312.8	1679.9	335.981	18868.1	3009.41	335.981
KMW0561	C10H18O2	2(3H)-Furanone, 5-hexyldihydro-	Ester	706-14-9	fresh, oily, waxy, peach, coconut, buttery, sweet	20937.8	104689	20937.8	20937.8	245898	184682	20937.8	392013	761707
D163	C10H14O2	dl-Camphoroquinone	Terpenoids	10373-78-1	-	227.471	227.471	227.471	227.471	13316.2	1137.36	49593.1	14314	1274.15
YZMW0282	C9H14N2O	Pyrazine, 2-methoxy-5-(2-methylpropyl)-	Heterocyclic compound	36330-05-9	-	4029.53	24182.8	4029.53	76630.1	20147.7	4029.53	133962	44548.6	4029.53
WMW0144	C17H34	1-Heptadecene	Hydrocarbons	6765-39-5	-	5790.69	232.22	232.22	4683.67	232.22	1161.1	4143.63	232.22	2117.21
NMW0154	C3H5N3O9	Nitroglycerin	Nitrogen compounds	55-63-0	-	71152.8	686.473	686.473	61431.5	3432.37	686.473	40845.3	4233.57	686.473
KMW0370	C11H20O	2-Methylisoborneol	Terpenoids	2371-42-8	earthy, musty	77026.8	1145.41	5727.07	96854.4	1145.41	1145.41	110835	22926.5	1145.41
XMW1464	C11H16O	Benzene, (butoxymethyl)-	Ether	588-67-0	floral, rose	3801.21	28397.7	3801.21	3801.21	19006	3801.21	206540	70474.4	3801.21
YZMW0556	C7H15NO	Enanthamide	Amine	628-62-6	-	6150.49	38741.7	6150.49	455597	30752.4	6150.49	6150.49	192062	6150.49
WAMW0282	C12H18	Benzene, hexyl-	Aromatics	1077-16-3	-	2750.96	13754.8	2750.96	93177.9	2750.96	2750.96	130701	38554	2750.96
KMW0433	C9H10O	Phenol, 4-(2-propenyl)-	Phenol	501-92-8	phenol, medicinal, herbal	284.902	3062.86	1424.51	284.902	2130.15	284.902	284.902	5413.83	284.902
XMW1406	C10H12O2	2'-Ethoxyacetophenone	Ketone	2142-67-8	-	1.24729e+07	215098	215098	1.26563e+07	1.07549e+06	215098	1.13245e+07	215098	215098
XMW0803	C12H20O2	(1R,3R,4R,5S)-1-Isopropyl-4-methylbicyclo[3.1.0]hexan-3-yl acetate-rel-	Ester	62181-90-2	-	436.479	436.479	436.479	6917.06	2182.39	436.479	8538.05	13756.3	436.479
GMW0384	C13H18O	2-Buten-1-one, 1-(2,6,6-trimethyl-1,3-cyclohexadien-1-yl)-	Ketone	23696-85-7	natural, sweet, fruity, rose, plum, grape, raspberry, sugar	5.2007e+06	66643.4	66643.4	4.48474e+06	333217	66643.4	3.87248e+06	66643.4	66643.4
XMW0717*036	C9H10O	Ethanone, 1-(2-methylphenyl)-	Ketone	577-16-2	sweet, hawthorn, powdery, anisic, coumarin, phenol, burnt, nutty, honey	194.125	1973.28	970.623	194.125	1244.59	194.125	194.125	4472.13	194.125
XMW0663	C9H16N2	3,5-Dimethyl-1-butylpyrazole	Heterocyclic compound	2655-37-0	-	404.988	92738.2	404.988	404.988	13080.9	404.988	404.988	11050.1	2024.94
KMW0259*154	C10H16	.gamma.-Terpinene	Terpenoids	99-85-4	oily, smoky	86966.6	5844.21	5844.21	107147	5844.21	5844.21	116317	31443	5844.21
GGMW0074	C11H18	(3E,5Z)-1,3,5-Undecatriene	Hydrocarbons	51447-08-6	-	427.052	4930.94	2135.26	427.052	5294.25	427.052	427.052	6088.09	427.052
YZMW0386	C7H7NO	Benzaldehyde, 2-amino-	Aldehyde	529-23-7	-	33834.1	746.608	746.608	37258	746.608	746.608	36240.8	3733.04	746.608
QWMW1216	C8H10O2S	Propanethioic acid, S-(2-furanylmethyl) ester	Ester	59020-85-8	sulfury, coffee, onion, garlic, savory	2403.89	120380	12019.5	2403.89	88535.4	2403.89	2403.89	266879	2403.89
D226	C12H24O	2-Dodecanone	Ketone	6175-49-1	fruity, citrus, floral, orange	30979.5	2847.53	67998.4	2847.53	2847.53	14237.7	2847.53	2847.53	34414.7
QWMW0682	C16H30O2	Decanoic acid, 3-hexenyl ester, (Z)-	Ester	85554-69-4	green, fruity, fatty, waxy	448.627	448.627	17666.6	448.627	2243.13	5124.89	448.627	448.627	11049.1
XMW0532	C6H10N4	1H-Pyrazole-1-carboximidamide, 3,5-dimethyl-	Heterocyclic compound	22906-75-8	-	18811	672.855	672.855	19831.5	3364.27	672.855	15406.4	672.855	672.855
NMW0023*217	C8H8O	Benzaldehyde, 2-methyl-	Aldehyde	529-20-4	mild floral, sweet	41075.9	2813.78	2813.78	58518	2813.78	2813.78	56178.5	14500.4	2813.78
QWMW0764	C9H16O3	cis-3-Hexenyllactate	Acid	61931-81-5	fresh, green, leafy, green, waxy, tropical	115840	3652.83	3652.83	156257	3652.83	3652.83	167818	30194.9	3652.83
KMW0412	C10H20O2	Nonanoic acid, methyl ester	Ester	1731-84-6	sweet, fruity, pear, waxy, tropical, wine	22053.3	338.786	338.786	22379.8	338.786	1693.93	22941.3	338.786	338.786
QWMW1274	C11H20O2	5-Hexyl-5-methyloxolan-2-one	Ester	7011-83-8	fresh, waxy, coconut, jasmin, spicy, natural	4262.47	4262.47	77716	4262.47	4262.47	21811.8	4262.47	21312.4	40459.8
XMW0183	C8H14O	2-Heptenal, 2-methyl-	Aldehyde	30567-26-1	-	27298.2	2167.39	2167.39	23642.4	2167.39	2167.39	19936.2	22496.7	2167.39
KMW0427	C8H16O2S	3-Mercaptohexyl acetate	Ester	136954-20-6	sulfury, grapefruit, fruity	197.039	2963.7	985.193	197.039	2537.59	197.039	197.039	4939.19	197.039
D457	C12H24O2	1-Hexanol, 5-methyl-2-(1-methylethyl)-, acetate	Ester	40853-55-2	-	1871.91	9359.54	1871.91	61874.3	1871.91	1871.91	85147	24526.3	1871.91
QWMW1117	C10H20O2	3-Octanol, acetate	Ester	4864-61-3	fresh, bergamot, woody, green, grapefruit, rose, apple, minty	30689	4439.58	4439.58	40807.4	4439.58	4439.58	45935	34728	4439.58
XMW3506	C15H24O2	cis-Hexenyl octyne carbonate	Ester	68480-29-5	green	431.827	2159.14	21190.9	431.827	431.827	6756.64	431.827	431.827	12435.6
YZMW0115	C11H14O2	Butanoic acid, 2-methylphenyl ester	Ester	14617-90-4	-	10387.9	9598.64	1448.81	1448.81	17011.2	1448.81	1448.81	23098.4	1448.81
WAMW2242*193	C7H9N	o-Toluidine	Amine	95-53-4	-	28948.4	1536.72	1536.72	25495.1	1536.72	1536.72	33824.5	15410.9	1536.72
XMW0631*093	C10H18O	p-Menth-2-en-7-ol, cis-	Phenol	19898-86-3	-	2926.72	23726.2	2926.72	2926.72	14633.6	2926.72	2926.72	79831.7	2926.72
XMW0223	C7H9NO2	1H-Pyrrole-2,5-dione, 3-ethyl-4-methyl-	Ketone	20189-42-8	-	49908.3	377614	49908.3	49908.3	249541	49908.3	49908.3	878637	49908.3
XMW1403*042	C11H20O2	cis-3-Hexenyl isovalerate	Ester	35154-45-1	fresh, green, apple, fruity, tropical, pineapple	3.06384e+07	2.47947e+06	5.42522e+06	3.36848e+07	2.34249e+06	1.10734e+06	3.24084e+07	4.07369e+06	2.35368e+06
YZMW0664	C10H18O	3-Cyclohexene-1-methanol, .alpha.,.alpha.,4-trimethyl-, (R)-	Terpenoids	7785-53-7	minty, anisic, lilac, floral, terpene, pine, citrus, oily, woody	7054.38	73679.1	7054.38	7054.38	35271.9	7054.38	7054.38	37288.3	7054.38
XMW0923	C9H14	3,3-Dimethyl-6-methylenecyclohexene	Hydrocarbons	20185-16-4	-	11523.6	59223.1	11523.6	11523.6	57618.2	11523.6	11523.6	130495	11523.6
KMW0373	C9H10O2	Benzoic acid, ethyl ester	Ester	93-89-0	fruity, dry, musty, sweet, wintergreen	1039.71	5626.87	1039.71	1039.71	5198.54	1039.71	1039.71	9454.42	1039.71
QWMW1280*351	C12H20O2	Isopulegol acetate	Terpenoids	57576-09-7	woody, sweet, pepperminty, tropical	2187.67	185.182	185.182	2813.91	1337.89	1636.9	2362.56	7860.64	925.912
XMW1439	C9H11NO2	Benzene, (1-nitropropyl)-	Nitrogen compounds	5279-14-1	-	721.694	3608.47	68430.2	721.694	5563.9	721.694	721.694	721.694	721.694
KMW0525	C10H20O2	n-Decanoic acid	Acid	334-48-5	fatty, rancid, soapy, unpleasant, rancid, sour, fatty, citrus	87924.2	2946.14	2946.14	91952.5	2946.14	2946.14	79843.6	2946.14	2946.14
XMW0437	C10H16	1,5-Cyclooctadiene, 1,6-dimethyl-	Hydrocarbons	3760-13-2	-	634.306	3171.53	634.306	634.306	4995.75	634.306	634.306	6792.78	634.306
w24	C13H20O3	3-Buten-2-one, 4-(4-hydroxy-2,2,6-trimethyl-7-oxabicyclo[4.1.0]hept-1-yl)-	Ketone	38274-01-0	-	60472.8	10490	10490	10490	10490	52449.9	10490	10490	267705
KMW0243*230	C8H14O	2-Octenal, (E)-	Aldehyde	2548-87-0	fresh, cucumber, fatty, green, herbal, banana, waxy, leafy	1113.4	1113.4	1113.4	15640.8	1113.4	1113.4	1113.4	6743.99	1113.4
XMW0670	C4H5N3	Acetonitrile, 2,2'-iminobis-	Nitrogen compounds	628-87-5	-	147076	147076	147076	147076	147076	147076	147076	735382	147076
NMW0015*017	C10H16	Cyclohexene, 1-methyl-4-(1-methylethenyl)-, (S)-	Terpenoids	5989-54-8	terpene, pine, herbal, peppery	1.29612e+07	1.035e+06	371704	1.76923e+07	1.38257e+06	134236	2.06233e+07	3.24798e+06	100586
KMW0217*017	C10H16	D-Limonene	Terpenoids	5989-27-5	citrus	1.29612e+07	1.035e+06	371704	1.76923e+07	1.38257e+06	134236	2.06233e+07	3.24798e+06	100586
NMW0055	C10H18O	6-Octenal, 3,7-dimethyl-, (R)-	Terpenoids	2385-77-5	fresh, herbal, citrus	5.44046e+07	4.42584e+06	2.42626e+06	5.33998e+07	5.98982e+06	499729	6.45053e+07	1.34709e+07	1.19362e+06
KMW0342*396	C10H18O	Citronellal	Terpenoids	106-23-0	sweet, dry, floral, herbal, waxy, aldehydic, citrus	3.5832e+07	205688	88967.6	3.50186e+07	249774	23904.2	4.47049e+07	387563	56068.8
NMW0089*116	C10H20O	6-Octen-1-ol, 3,7-dimethyl-, (R)-	Terpenoids	1117-61-9	citronella oil, rose, leafy, oily, petal	5.08438e+07	4.72813e+06	9.73495e+06	5.55585e+07	4.33647e+06	2.01307e+06	5.38519e+07	7.4809e+06	4.43565e+06
KMW0430*116	C10H20O	Citronellol	Terpenoids	106-22-9	floral, rose, lime	5.08438e+07	4.72813e+06	9.73495e+06	5.55585e+07	4.33647e+06	2.01307e+06	5.38519e+07	7.4809e+06	4.43565e+06
KMW0460	C10H18O	Geraniol	Terpenoids	106-24-1	sweet, floral, fruity, rose, waxy, citrus	1.90173e+08	8.59447e+06	942679	1.41555e+08	6.42055e+06	207667	2.05779e+08	2.09127e+07	184302
KMW0459*283	C10H16O	2,6-Octadienal, 3,7-dimethyl-, (E)-	Terpenoids	141-27-5	citrus, lemon	3.57353e+06	483360	15209.4	3.75911e+06	259853	15209.4	5.26077e+06	1.46019e+06	76047.2
KMW0446	C10H16O	Citral	Terpenoids	5392-40-5	sharp, lemon, sweet	9.601e+06	1.50344e+06	50781.3	1.01918e+07	822035	50781.3	1.53715e+07	3.84243e+06	253906
QWMW0575*227	C7H10O2	2-Hydroxy-3,5-dimethylcyclopent-2-en-1-one	Ketone	21834-98-0	strong, caramel	717741	147383	102564	829584	147326	51194.9	1.00828e+06	275768	71434.1
GMW0285*227	C7H10O2	3,4-Dimethyl-1,2-cyclopentadione	Ketone	13494-06-9	sweet, maple, caramel, sugar, fenugreek, licorice	717741	147383	102564	829584	147326	51194.9	1.00828e+06	275768	71434.1
QWMW0387*306	C10H16N2	Pyrazine, 2-butyl-3,5-dimethyl-	Heterocyclic compound	50888-63-6	fragrant	1.85607e+07	1.54397e+06	2.64585e+06	2.02208e+07	1.42176e+06	549723	1.9398e+07	2.52822e+06	1.41913e+06
WAMW1251*306	C10H16N2	Pyrazine, 3-butyl-2,5-dimethyl-	Heterocyclic compound	40790-29-2	-	1.85607e+07	1.54397e+06	2.64585e+06	2.02208e+07	1.42176e+06	549723	1.9398e+07	2.52822e+06	1.41913e+06
XMW0465*060	C15H24	1-Isopropyl-4,7-dimethyl-1,2,3,4,5,6-hexahydronaphthalene	Terpenoids	16729-00-3	-	1.19258e+06	80760	821151	1.25225e+06	126671	114834	1.0611e+06	252163	438167
XMW0112*060	C15H24	Naphthalene, 1,2,4a,5,8,8a-hexahydro-4,7-dimethyl-1-(1-methylethyl)-, (1.alpha.,4a.beta.,8a.alpha.)-(.+/-.)-	Terpenoids	5951-61-1	-	1.19258e+06	80760	821151	1.25225e+06	126671	114834	1.0611e+06	252163	438167
XMW0700*060	C15H24	4a,8-Dimethyl-2-(prop-1-en-2-yl)-1,2,3,4,4a,5,6,7-octahydronaphthalene	Terpenoids	103827-22-1	-	1.19258e+06	80760	821151	1.25225e+06	126671	114834	1.0611e+06	252163	438167
KMW0537*371	C15H24	Cyclohexane, 1-ethenyl-1-methyl-2,4-bis(1-methylethenyl)-, (1.alpha.,2.beta.,4.beta.)-	Terpenoids	33880-83-0	herbal, waxy, fresh	2.90113e+06	581109	8.84042e+06	4.02058e+06	1.02573e+06	2.3236e+06	2.7819e+06	1.38019e+06	5.89298e+06
KMW0449*337	C11H18O2	Bicyclo[2.2.1]heptan-2-ol, 1,7,7-trimethyl-, formate, endo-	Ester	7492-41-3	green, earthy, herbal, balsamic, pine	2.77316e+07	2.41787e+06	5.12651e+06	3.10529e+07	2.26299e+06	927781	2.97736e+07	3.87829e+06	2.25473e+06
NMW0091*117	C8H15NO	8-Azabicyclo[3.2.1]octan-3-ol, 8-methyl-, endo-	Alcohol	120-29-6	-	5.98264e+06	486355	1.07028e+06	6.69959e+06	468407	224643	6.41137e+06	815932	471703
XMW1401*042	C11H20O2	n-Valeric acid cis-3-hexenyl ester	Ester	35852-46-1	green, fruity, apple, pear, kiwi, unripe, banana, tropical	3.06384e+07	2.47947e+06	5.42522e+06	3.36848e+07	2.34249e+06	1.10734e+06	3.24084e+07	4.07369e+06	2.35368e+06
KMW0388*282	C10H16O	Carveol	Terpenoids	99-48-9	minty, spearmint, cool, green, herbal, caraway, spicy	7.9037e+06	618349	1.35665e+06	8.68625e+06	583436	280050	8.37373e+06	1.01159e+06	588071
XMW0725*282	C10H16O	(-)-cis-Isopiperitenol	Terpenoids	96555-02-1	-	7.9037e+06	618349	1.35665e+06	8.68625e+06	583436	280050	8.37373e+06	1.01159e+06	588071
XMW0415*041	C13H28	Undecane, 6,6-dimethyl-	Hydrocarbons	17312-76-4	-	5.59302e+06	432329	969345	6.33737e+06	416212	197170	5.732e+06	720287	396478
XMW0612*041	C13H28	Undecane, 4,7-dimethyl-	Hydrocarbons	17301-32-5	-	5.59302e+06	432329	969345	6.33737e+06	416212	197170	5.732e+06	720287	396478
XMW0943*041	C13H28	Undecane, 3,5-dimethyl-	Hydrocarbons	17312-81-1	-	5.59302e+06	432329	969345	6.33737e+06	416212	197170	5.732e+06	720287	396478
XMW0367*041	C13H28	Undecane, 2,4-dimethyl-	Hydrocarbons	17312-80-0	-	5.59302e+06	432329	969345	6.33737e+06	416212	197170	5.732e+06	720287	396478
XMW0243*041	C13H28	Undecane, 2,5-dimethyl-	Hydrocarbons	17301-22-3	-	5.59302e+06	432329	969345	6.33737e+06	416212	197170	5.732e+06	720287	396478
XMW0414*041	C13H28	Undecane, 2,6-dimethyl-	Hydrocarbons	17301-23-4	-	5.59302e+06	432329	969345	6.33737e+06	416212	197170	5.732e+06	720287	396478
XMW0609*041	C13H28	Undecane, 3,6-dimethyl-	Hydrocarbons	17301-28-9	-	5.59302e+06	432329	969345	6.33737e+06	416212	197170	5.732e+06	720287	396478
XMW0241*041	C13H28	Undecane, 4,8-dimethyl-	Hydrocarbons	17301-33-6	-	5.59302e+06	432329	969345	6.33737e+06	416212	197170	5.732e+06	720287	396478
XMW0502*041	C13H28	Undecane, 3,8-dimethyl-	Hydrocarbons	17301-30-3	-	5.59302e+06	432329	969345	6.33737e+06	416212	197170	5.732e+06	720287	396478
XMW0420*041	C13H28	Undecane, 2,9-dimethyl-	Hydrocarbons	17301-26-7	-	5.59302e+06	432329	969345	6.33737e+06	416212	197170	5.732e+06	720287	396478
XMW0242*041	C13H28	Undecane, 3,9-dimethyl-	Hydrocarbons	17301-31-4	-	5.59302e+06	432329	969345	6.33737e+06	416212	197170	5.732e+06	720287	396478
WAMW1895*260	C9H14O	2,4-Nonadienal	Aldehyde	6750-03-4	fatty, green, cucumber	3.23181e+07	2.62685e+06	5.76164e+06	3.55849e+07	2.49653e+06	1.17771e+06	3.41139e+07	4.3194e+06	2.49209e+06
NMW0075*093	C10H18O	Cyclohexanol, 1-methyl-4-(1-methylethylidene)-	Terpenoids	586-81-2	terpineol, lilac	2926.72	23726.2	2926.72	2926.72	14633.6	2926.72	2926.72	79831.7	2926.72
YZMW0631*288	C7H5ClO2	Benzoic acid, 4-chloro-	Acid	74-11-3	-	403609	129066	1622.37	1.03951e+06	244197	337.483	1.05425e+06	1.19176e+06	1035.83
D272*145	C10H20O2	Butanoic acid, 3-methyl-, 2-methylbutyl ester	Ester	2445-77-4	herbal, fruity, earthy, cheese, apple, green	260353	69928.9	47472.6	301993	65332.9	29451.1	375719	112872	33704.2
D300*369	C15H24	Aristolochene	Terpenoids	26620-71-3	-	2.75488e+07	2.25064e+06	2.61689e+07	2.89149e+07	3.9826e+06	311673	2.65375e+07	6.79269e+06	1.0063e+07
XMW1332*115	C8H14O2	2,2'-Bifuran, octahydro-	Heterocyclic compound	1592-33-2	-	4.09656e+06	421551	745283	4.64476e+06	321567	161027	4.44814e+06	553126	313204
D199*029	C8H14O3	Hexanoic acid, 3-oxo-, ethyl ester	Ester	3249-68-1	fruity, pineapple, green, sweet, licorice, vanilla	1.10404e+06	231723	160459	1.26938e+06	230536	83834	1.5677e+06	429243	111839
XMW0303*355	C12H22O2	Hexanoic acid, 5-hexenyl ester	Ester	108058-81-7	-	3.74413e+06	455905	7.9877e+06	1.00156e+06	553417	2.11998e+06	2.59472e+06	1.30256e+06	5.28031e+06
QWMW0269*255	C8H12N2	Pyrazine, 2-methyl-6-propyl-	Heterocyclic compound	29444-46-0	burnt, butterscotch	119966	30317.4	21333.7	142624	28837.6	13875.1	170977	52188	15016
WMW0179*400	C10H16O	L-Fenchone	Terpenoids	7787-20-4	camphor, herbal, earthy, woody	1.57118e+06	212388	165136	1.80891e+06	229370	61186	2.26813e+06	446429	111802
QWMW1013*400	C10H16O	D-Fenchone	Terpenoids	4695-62-9	camphor, thuja, cedar leaf, herbal, earthy, woody	1.57118e+06	212388	165136	1.80891e+06	229370	61186	2.26813e+06	446429	111802
D259*254	C9H12O	Phenol, 2,3,6-trimethyl-	Phenol	2416-94-6	-	589445	52524.8	115208	632349	51319.4	28129.1	609575	86010.3	49520.1
WMW0043*381	C15H26O	Nerolidol	Terpenoids	142-50-7	mild, floral	8.41385e+06	1.33357e+06	3.07871e+07	8.58108e+06	2.02134e+06	1.07044e+07	7.54146e+06	3.49154e+06	2.4393e+07
D400*124	C14H28O	11-Tetradecen-1-ol, (E)-	Alcohol	35153-18-5	-	1.00603e+06	525391	3.69976e+06	1.05981e+06	689081	1.68232e+06	849329	783374	3.10319e+06
KMW0656*403	C15H26O	2-Naphthalenemethanol, decahydro-.alpha.,.alpha.,4a-trimethyl-8-methylene-, [2R-(2.alpha.,4a.alpha.,8a.beta.)]-	Terpenoids	473-15-4	woody, green	6.09874e+06	2.77042e+06	2.72359e+07	6.10798e+06	3.49658e+06	1.17177e+07	4.81815e+06	3.7829e+06	2.56346e+07
NMW0266*103	C12H16O3	.beta.-Asarone	Ether	5273-86-9	-	79154.3	41448.3	320222	85118.3	53439.5	141778	67953	55027.2	273304
KMW0634*103	C12H16O3	Benzene, 1,2,3-trimethoxy-5-(1-propenyl)-, (E)-	Ether	5273-85-8	spicy, flowery	79154.3	41448.3	320222	85118.3	53439.5	141778	67953	55027.2	273304
XMW1097*076	C12H22O2	Hexanoic acid, 3-hexenyl ester	Ester	84434-19-5	-	692795	94407.6	1.5179e+06	699247	177044	485867	536821	237602	985332
NMW0149*311	C10H16O2	Geranic acid	Terpenoids	459-80-3	green	7.86608e+06	2.15248e+06	87095.8	9.39908e+06	3.38174e+06	15147.8	7.43806e+06	7.07136e+06	35091.5
XMW0504*084	C15H24	1H-Benzocycloheptene, 2,4a,5,6,7,8-hexahydro-3,5,5,9-tetramethyl-, (R)-	Terpenoids	1461-03-6	-	3.12458e+06	611211	2.14219e+06	3.21342e+06	665505	1.33007e+06	2.73164e+06	914599	2.33823e+06
KMW0603*061	C15H24	Germacrene D	Terpenoids	23986-74-5	woody, spice	1.4249e+08	1.22177e+07	1.31289e+08	1.4918e+08	2.26143e+07	1.70601e+07	1.36505e+08	3.76438e+07	6.01625e+07
WMW0012*061	C15H24	(+)-epi-Bicyclosesquiphellandrene	Terpenoids	54274-73-6	-	1.4249e+08	1.22177e+07	1.31289e+08	1.4918e+08	2.26143e+07	1.70601e+07	1.36505e+08	3.76438e+07	6.01625e+07
KMW0606*061	C15H24	.alpha.-Muurolene	Terpenoids	10208-80-7	woody	1.4249e+08	1.22177e+07	1.31289e+08	1.4918e+08	2.26143e+07	1.70601e+07	1.36505e+08	3.76438e+07	6.01625e+07
D422*317	C11H24O	Undecanol-5	Alcohol	37493-70-2	-	1.20345e+06	543379	107747	3.14923e+06	962147	18788.2	3.15362e+06	3.51012e+06	72788.4
KMW0517*053	C11H20O	2-Undecenal, E-	Aldehyde	53448-07-0	fresh, fruity, citrus, orange, peel	2.8562e+06	1.19514e+06	18621.1	7.5414e+06	2.19517e+06	3413	7.56598e+06	8.59603e+06	12500.9
GMW0294*336	C10H14O3	Butanoic acid, 3-methyl-, 2-furanylmethyl ester	Ester	13678-60-9	berry, fruity, grape, plum, ripe	291538	25530	54105.2	329480	24598.3	13661.6	327195	14380.8	23882.8
XMW0041*326	C11H14O2	Benzene, 1,2-dimethoxy-4-(1-propenyl)-	Ether	93-16-3	spicy, clove, blossom, carnation, woody	6001.59	2347.46	27868.2	7443.25	3958.66	5022.97	5589.38	5395.22	24666.4
WMW0018*380	C15H26O	.tau.-Cadinol	Terpenoids	5937-11-1	pure, balsamic, earthy	1.17422e+06	511968	4.0995e+06	1.40107e+06	910091	1.85628e+06	1.04172e+06	1.02209e+06	3.91118e+06
XMW2462*380	C15H26O	Agarospirol	Terpenoids	1460-73-7	-	1.17422e+06	511968	4.0995e+06	1.40107e+06	910091	1.85628e+06	1.04172e+06	1.02209e+06	3.91118e+06
w45*353	C14H28	2-Tetradecene, (E)-	Hydrocarbons	35953-54-9	-	174701	23489	380751	174059	45635.7	121915	129604	60352.8	248962
XMW0389*382	C15H26O	Caryophyllenyl alcohol	Terpenoids	913176-41-7	-	1.73145e+06	22754.7	592645	1.84227e+06	89560.8	107258	1.53819e+06	182037	222592
KMW0548*108	C15H24	1H-Cycloprop[e]azulene, 1a,2,3,4,4a,5,6,7b-octahydro-1,1,4,7-tetramethyl-, [1aR-(1a.alpha.,4.alpha.,4a.beta.,7b.alpha.)]-	Terpenoids	489-40-7	woody, balsamic	1.26408e+06	106348	1.50569e+06	1.2476e+06	129228	362458	1.0216e+06	300769	868390
XMW0143*108	C15H24	1H-3a,7-Methanoazulene, 2,3,4,7,8,8a-hexahydro-3,6,8,8-tetramethyl-, [3R-(3.alpha.,3a.beta.,7.beta.,8a.alpha.)]-	Terpenoids	469-61-4	woody, cedary, sweet, fresh	1.26408e+06	106348	1.50569e+06	1.2476e+06	129228	362458	1.0216e+06	300769	868390
NMW0142*081	C12H20O2	Cyclohexanol, 1-methyl-4-(1-methylethylidene)-, acetate	Ester	10235-63-9	-	455151	140983	83832.8	418989	281254	25845.5	412999	399235	71469.6
XMW0556*064	C15H24	(2S,4aR,8aR)-4a,8-Dimethyl-2-(prop-1-en-2-yl)-1,2,3,4,4a,5,6,8a-octahydronaphthalene	Terpenoids	123123-37-5	-	5.84295e+06	1.48128e+06	1.05935e+07	6.08892e+06	2.50544e+06	2.33648e+06	5.13084e+06	3.06234e+06	7.54424e+06
XMW0009*064	C15H24	Naphthalene, 1,2,4a,5,8,8a-hexahydro-4,7-dimethyl-1-(1-methylethyl)-, [1S-(1.alpha.,4a.beta.,8a.alpha.)]-	Terpenoids	523-47-7	green, woody	5.84295e+06	1.48128e+06	1.05935e+07	6.08892e+06	2.50544e+06	2.33648e+06	5.13084e+06	3.06234e+06	7.54424e+06
XMW0965*143	C15H24	(1S,5S)-2-Methyl-5-((R)-6-methylhept-5-en-2-yl)bicyclo[3.1.0]hex-2-ene	Hydrocarbons	159407-35-9	-	3.09369e+06	432255	9.74818e+06	3.26997e+06	801014	2.1972e+06	2.05782e+06	1.07187e+06	5.36055e+06
XMW0980*143	C15H24	(1R,3aR,4aR,8aR)-1,4,4,6-Tetramethyl-1,2,3,3a,4,4a,7,8-octahydrocyclopenta[1,4]cyclobuta[1,2]benzene	Terpenoids	94482-89-0	-	3.09369e+06	432255	9.74818e+06	3.26997e+06	801014	2.1972e+06	2.05782e+06	1.07187e+06	5.36055e+06
XMW0131*143	C15H24	Di-epi-.alpha.-cedrene	Terpenoids	50894-66-1	-	3.09369e+06	432255	9.74818e+06	3.26997e+06	801014	2.1972e+06	2.05782e+06	1.07187e+06	5.36055e+06
GGMW0153*301	C10H10O2	Methyl cis-cinnamate	Ester	19713-73-6	-	252695	29044.6	554028	248940	51702	122747	184175	85222.8	342697
KMW0303*301	C10H10O2	2-Propenoic acid, 3-phenyl-, methyl ester	Ester	103-26-4	sweet, balsamic, strawberry, cherry, cinnamon	252695	29044.6	554028	248940	51702	122747	184175	85222.8	342697
KMW0264*022	C8H12N2	Pyrazine, 3-ethyl-2,5-dimethyl-	Heterocyclic compound	13360-65-1	potato, cocoa, roasted, nutty	42494.9	3809.5	4312.12	39611.5	2941.28	471.847	53616.5	6159.49	2701.25
KMW0268*022	C8H12N2	Pyrazine, 2-ethyl-3,5-dimethyl-	Heterocyclic compound	13925-07-0	burnt, almond, roasted, nutty, coffee	42494.9	3809.5	4312.12	39611.5	2941.28	471.847	53616.5	6159.49	2701.25
WAMW0550*022	C8H12N2	Pyrazine, 2,6-diethyl-	Heterocyclic compound	13067-27-1	nutty, hazelnut	42494.9	3809.5	4312.12	39611.5	2941.28	471.847	53616.5	6159.49	2701.25
NMW0152*052	C10H18O2	2,7-Octadiene-1,6-diol, 2,6-dimethyl-	Terpenoids	64142-78-5	-	1.30909e+06	299993	8530.43	1.57483e+06	525735	2724.27	1.29709e+06	1.1787e+06	4400.21
w18*052	C10H18O2	2,7-Octadiene-1,6-diol, 2,6-dimethyl-, (Z)-	Alcohol	103619-06-3	-	1.30909e+06	299993	8530.43	1.57483e+06	525735	2724.27	1.29709e+06	1.1787e+06	4400.21
KMW0374*286	C10H18O	4-Hexen-1-ol, 5-methyl-2-(1-methylethenyl)-, (R)-	Terpenoids	498-16-8	herbal	83879.1	20964.2	7701.75	98806.7	22681.5	4456.2	171686	50596.3	5496.23
XMW1170*142	C15H26O2	Butanoic acid, 2-methyl-, 3,7-dimethyl-2,6-octadienyl ester, (Z)-	Terpenoids	51117-19-2	-	1.33137e+06	20044.6	511573	1.41042e+06	77446.6	106602	1.18083e+06	146229	203813
XMW1169*142	C15H26O2	Butanoic acid, 2-methyl-, 3,7-dimethyl-2,6-octadienyl ester, (E)-	Ester	68705-63-5	fruity, apple, rose	1.33137e+06	20044.6	511573	1.41042e+06	77446.6	106602	1.18083e+06	146229	203813
KMW0638*142	C15H26O2	Geranyl isovalerate	Ester	109-20-6	green, fruity, apple, blueberry, pineapple	1.33137e+06	20044.6	511573	1.41042e+06	77446.6	106602	1.18083e+06	146229	203813
XMW0975*137	C15H24	Cyclohexene, 4-(1,5-dimethyl-1,4-hexadienyl)-1-methyl-	Terpenoids	17627-44-0	balsamic, spicy, floral	2.95931e+06	433810	3.72213e+06	3.10924e+06	1.0111e+06	1.01474e+06	2.20635e+06	1.24156e+06	2.89813e+06
D339*367	C15H24	cis-.alpha.-Bisabolene	Terpenoids	29837-07-8	-	4.22837e+06	627741	5.83721e+06	3.69803e+06	987898	2.77089e+06	3.86266e+06	1.46481e+06	3.26915e+06
XMW0295*246	C10H12	Benzene, 1-methyl-3-(1-methylethenyl)-	Aromatics	1124-20-5	-	33074.8	6029.14	1642.67	20667	5220.35	1148.13	38795.9	12651.7	2257.58
NMW0271*302	C9H8O3	p-Coumaric acid	Acid	7400-08-0	-	282433	243469	1.27261e+06	294919	271488	843257	257465	269817	1.20257e+06
QWMW0908*302	C9H8O3	2-Propenoic acid, 3-(3-hydroxyphenyl)-, (E)-	Acid	14755-02-3	sweet	282433	243469	1.27261e+06	294919	271488	843257	257465	269817	1.20257e+06
XMW0422*356	C14H30	3,5-Dimethyldodecane	Hydrocarbons	107770-99-0	-	8051.39	10715.7	10403	10922.3	8993.26	9020.47	11014.6	9800.24	9632.91
WMW0049*085	C13H22O	5,9-Undecadien-2-one, 6,10-dimethyl-, (Z)-	Ketone	3879-26-3	fatty, metallic	207908	33795.8	199761	210399	55077.1	57863.6	155270	62786.5	240096
WMW0089*085	C13H22O	5,9-Undecadien-2-one, 6,10-dimethyl-	Terpenoids	689-67-8	fresh, rose, leafy, floral, green, magnolia, aldehydic, fruity	207908	33795.8	199761	210399	55077.1	57863.6	155270	62786.5	240096
YZMW0514*303	C9H8O3	2-Propenoic acid, 3-(2-hydroxyphenyl)-, (E)-	Acid	614-60-8	-	38038.5	25002.9	159958	40057.8	29420.1	89650.4	29777.8	28956.7	119702
WMW0021*065	C15H22	trans-Calamenene	Terpenoids	73209-42-4	-	1.1514e+06	450518	3.12678e+06	1.24184e+06	630079	634884	959711	531929	2.58831e+06
XMW0386*065	C15H22	cis-Calamenene	Terpenoids	72937-55-4	-	1.1514e+06	450518	3.12678e+06	1.24184e+06	630079	634884	959711	531929	2.58831e+06
XMW1351*361	C15H24	(3aS,8aS)-6,8a-Dimethyl-3-(propan-2-ylidene)-1,2,3,3a,4,5,8,8a-octahydroazulene	Terpenoids	395070-76-5	-	813183	101708	1.02433e+06	807694	175287	198869	516878	244214	860091
KMW0547*347	C12H18O2	2-Cyclohexen-1-ol, 2-methyl-5-(1-methylethenyl)-, acetate	Terpenoids	97-42-7	green, minty, spearmint, nasturtium, herbal, rummy, grape, pear, spicy	839532	155326	901650	842329	264236	234758	703638	320394	687573
XMW0956*347	C12H18O2	2-Cyclohexen-1-ol, 2-methyl-5-(1-methylethenyl)-, acetate, cis-	Ester	1205-42-1	-	839532	155326	901650	842329	264236	234758	703638	320394	687573
XMW0157*063	C15H24O	(2R,3R,6S)-6-Isopropyl-3-methyl-2-(prop-1-en-2-yl)-3-vinylcyclohexanone	Terpenoids	39020-72-9	-	36344.8	10293.7	31713.2	45413.7	15942.8	20166	32679.2	23682.9	31461.2
NMW0246*391	C10H10O2	trans-4-Methoxycinnamaldehyde	Aldehyde	24680-50-0	spicy, floral, sweet, cinnamon, cherry, vanilla	861498	12922.4	318383	897661	57015.8	70020.6	767898	105174	144043
YZMW0739*299	C6H4Cl2O	Phenol, 3,4-dichloro-	Phenol	95-77-2	-	787164	114493	2.1414e+06	613417	149513	473712	554294	200128	1.12438e+06
YZMW0165*248	C8H7NO	1H-Indol-5-ol	Alcohol	1953-54-4	-	514478	8294.9	196586	543449	31885.1	39300.6	450626	59452.6	89119.2
w17*038	C10H18O2	3,7-Octadiene-2,6-diol, 2,6-dimethyl-	Alcohol	13741-21-4	-	124507	5760.5	23251.1	208536	13556.2	2403.09	193268	24442.6	6047.2
NMW0229*271	C10H8O	2-Naphthalenol	Phenol	135-19-3	-	478662	106483	838970	494405	192857	158166	509712	190265	478771
WMW0008*362	C15H24	Longifolene	Terpenoids	475-20-7	sweet, woody, rose, medicinal, fir, needle	7.86596e+06	1.11587e+06	1.46265e+07	7.26591e+06	1.80007e+06	3.10222e+06	6.13364e+06	2.4022e+06	9.17955e+06
XMW1035*118	C15H24O	(-)-Spathulenol	Terpenoids	77171-55-2	honey	454283	10077.6	162252	468616	37986.8	39427.6	401405	61961.9	63991
XMW0746*118	C15H24O	(1R,2R,4S,6S,7S,8S)-8-Isopropyl-1-methyl-3-methylenetricyclo[4.4.0.02,7]decan-4-ol	Terpenoids	124753-76-0	-	454283	10077.6	162252	468616	37986.8	39427.6	401405	61961.9	63991
WMW0015*120	C10H18O	Terpinen-4-ol	Terpenoids	562-74-3	turpentine	121635	26779.9	6607.33	170111	24394.7	3935.18	243785	48692.9	4095.37
D305*023	C10H20O2	Butanoic acid, 2-methyl-, 3-methylbutyl ester	Ester	27625-35-0	sweet, fruity, citrus, cherry, blueberry, apple	26394.4	3473.85	2822.66	30251.9	3449.68	1644.72	35948.9	8529.55	2266.2
NMW0037*023	C10H20O2	Butanoic acid, 3-methyl-, 3-methylbutyl ester	Ester	659-70-1	sweet, fruity, green, ripe apple, jammy, tropical	26394.4	3473.85	2822.66	30251.9	3449.68	1644.72	35948.9	8529.55	2266.2
XMW0962*110	C12H16O2	Butanoic acid, 2-methyl-, phenylmethyl ester	Ester	56423-40-6	-	3.12701e+06	503887	8.84584e+06	3.22475e+06	839188	2.16813e+06	2.17337e+06	365631	4.11622e+06
XMW0463*110	C12H16O2	Pentanoic acid, phenylmethyl ester	Ester	10361-39-4	fruity, floral, apple skin	3.12701e+06	503887	8.84584e+06	3.22475e+06	839188	2.16813e+06	2.17337e+06	365631	4.11622e+06
XMW0577*037	C13H28	Nonane, 5-(2-methylpropyl)-	Hydrocarbons	62185-53-9	-	26533.1	3292.96	5504.13	25725.9	3001.7	2308.07	28139.4	5929.28	3803.51
XMW0591*037	C13H28	Nonane, 2-methyl-5-propyl-	Hydrocarbons	31081-17-1	-	26533.1	3292.96	5504.13	25725.9	3001.7	2308.07	28139.4	5929.28	3803.51
XMW0371*037	C13H28	Nonane, 5-methyl-5-propyl-	Hydrocarbons	17312-75-3	-	26533.1	3292.96	5504.13	25725.9	3001.7	2308.07	28139.4	5929.28	3803.51
BPMW016*294	C11H10O	2-Naphthalenemethanol	Alcohol	1592-38-7	-	435648	8229.25	167907	448738	30453.3	38413.3	388899	55943.6	77441.6
w38*056	C15H24	1H-3a,7-Methanoazulene, octahydro-3,8,8-trimethyl-6-methylene-, [3R-(3.alpha.,3a.beta.,7.beta.,8a.alpha.)]-	Terpenoids	546-28-1	-	1.32272e+06	233480	1.49717e+06	2.65653e+06	422116	514291	2.25593e+06	790124	956959
XMW0822*056	C15H24	(1R,2S,6S,7S,8S)-8-Isopropyl-1-methyl-3-methylenetricyclo[4.4.0.02,7]decane-rel-	Terpenoids	18252-44-3	-	1.32272e+06	233480	1.49717e+06	2.65653e+06	422116	514291	2.25593e+06	790124	956959
WMW0146*056	C15H24	.alpha.-Maaliene	Terpenoids	489-28-1	-	1.32272e+06	233480	1.49717e+06	2.65653e+06	422116	514291	2.25593e+06	790124	956959
D341*059	C15H24	Naphthalene, decahydro-1,6-bis(methylene)-4-(1-methylethyl)-, (4.alpha.,4a.alpha.,8a.alpha.)-	Terpenoids	30021-46-6	-	308467	32612.1	376603	260913	65807.6	71719.6	236398	78735.2	236739
KMW0596*059	C15H24	Alloaromadendrene	Terpenoids	25246-27-9	woody	308467	32612.1	376603	260913	65807.6	71719.6	236398	78735.2	236739
XMW1165*059	C15H24	1-Isopropyl-4,7-dimethyl-1,2,3,5,6,8a-hexahydronaphthalene	Terpenoids	16729-01-4	-	308467	32612.1	376603	260913	65807.6	71719.6	236398	78735.2	236739
XMW0151*059	C15H24	Epizonarene	Terpenoids	41702-63-0	-	308467	32612.1	376603	260913	65807.6	71719.6	236398	78735.2	236739
XMW0836*378	C15H26O	3,7-Cyclodecadiene-1-methanol, .alpha.,.alpha.,4,8-tetramethyl-, [s-(Z,Z)]	Terpenoids	21657-90-9	-	7.76306e+06	1.46804e+06	2.61305e+07	7.58179e+06	2.1773e+06	9.50175e+06	6.80643e+06	2.56916e+06	2.05361e+07
XMW0948*363	C15H24	Valerena-4,7(11)-diene	Terpenoids	351222-66-7	-	2.49278e+06	156346	1.62644e+06	1.92009e+06	362276	388454	2.02938e+06	499027	940343
w39*349	C13H22O	2-Butanone, 4-(2,6,6-trimethyl-2-cyclohexen-1-yl)-	Ketone	31499-72-6	woody, floral, berry, orris, powdery, violet, raspberry, fruity	65720.4	6040.94	69660.7	63976.4	12583.4	12244.7	56474.1	17068.2	39063.8
XMW0819*058	C15H24	cis-Muurola-4(15),5-diene	Terpenoids	157477-72-0	-	8.84717e+06	720808	1.07039e+07	1.34724e+07	2.21226e+06	2.38501e+06	9.44732e+06	2.27886e+06	5.76093e+06
KMW0554*055	C13H20O	.alpha.-Ionone	Terpenoids	127-41-3	sweet, woody, floral, violet, orris, tropical, fruity	61366.8	5817.16	65715.2	61889.2	11583.2	14011.7	59454.1	18835.8	31574.9
XMW0249*066	C15H24	Naphthalene, 1,2,3,4,4a,7-hexahydro-1,6-dimethyl-4-(1-methylethyl)-	Terpenoids	16728-99-7	-	1.16504e+06	164701	1.3646e+06	1.27111e+06	297875	378519	954129	341509	1.0764e+06
w48*025	C10H18O	2H-Pyran, tetrahydro-4-methyl-2-(2-methyl-1-propenyl)-	Terpenoids	16409-43-1	sweet, floral, aromatic, rose, fresh, bay, leafy	137153	66641.2	37480.1	190538	99113.7	14020.3	208984	195044	24971.9
KMW0573*147	C15H24	(E)-.beta.-Farnesene	Terpenoids	18794-84-8	woody, citrus, herbal, sweet	84031.4	7464.26	61821.2	51577.9	14325.7	15179.1	72073.6	22292.4	31824
NMW0200*147	C15H24	1,6,10-Dodecatriene, 7,11-dimethyl-3-methylene-	Terpenoids	77129-48-7	-	84031.4	7464.26	61821.2	51577.9	14325.7	15179.1	72073.6	22292.4	31824
NMW0165*223	C7H8O2	Orcinol	Phenol	504-15-4	-	4.06522e+06	886991	23880.1	5.33925e+06	1.81635e+06	3960.13	4.05695e+06	3.82347e+06	4147.82
WAMW0630*257	C10H16	Cyclohexene, 1-methyl-5-(1-methylethenyl)-, (R)-	Terpenoids	1461-27-4	-	1.06058e+07	850015	294631	1.42624e+07	1.1659e+06	115139	1.67057e+07	2.17324e+06	77067.4
KMW0247*257	C10H16	.beta.-Phellandrene	Terpenoids	555-10-2	terpenic, herbal	1.06058e+07	850015	294631	1.42624e+07	1.1659e+06	115139	1.67057e+07	2.17324e+06	77067.4
XMW0981*126	C13H18O2	Butanoic acid, 3-methyl-, 2-phenylethyl ester	Ester	140-26-1	floral, fruity, sweet, rose, peach, apricot	2.15624e+06	172240	2.09578e+06	2.3815e+06	410088	299585	2.09418e+06	651634	1.09012e+06
XMW0693*050	C11H18O2	2,6-Octadienoic acid, 3,7-dimethyl-, methyl ester	Ester	2349-14-6	-	427515	93409	10361.6	493334	109106	29011.6	551855	155972	55251.5
KMW0645*133	C15H26O	Levomenol	Terpenoids	23089-26-1	fruity, nutty, coconut	250673	24771	274905	270958	39881.9	103274	112151	52201.6	224933
XMW0926*080	C10H12O	Ethanone, 1-(2,4-dimethylphenyl)-	Ketone	89-74-7	floral, woody, sweet, mimosa, minty	16169.3	3949.71	352.33	17627.1	1728.46	56.2907	23770.9	7104.71	281.454
XMW0453*030	C10H16	2,4,6-Octatriene, 2,6-dimethyl-, (E,Z)-	Terpenoids	7216-56-0	-	900967	665657	220879	859459	754906	20424.5	1.1299e+06	1.31084e+06	102123
D342*030	C10H16	2,4,6-Octatriene, 2,6-dimethyl-, (E,E)-	Terpenoids	3016-19-1	terpene, sweet, fresh, floral	900967	665657	220879	859459	754906	20424.5	1.1299e+06	1.31084e+06	102123
KMW0324*031	C10H16O	Limonene oxide, cis-	Terpenoids	13837-75-7	fresh, citrus	68795.2	26945.5	9518.59	61551.4	55614.2	1551.65	80135.6	94716.4	7758.24
KMW0327*031	C10H16O	Limonene oxide, trans-	Terpenoids	4959-35-7	fresh, citrus	68795.2	26945.5	9518.59	61551.4	55614.2	1551.65	80135.6	94716.4	7758.24
KMW0328*031	C10H16O	(+)-(E)-Limonene oxide	Terpenoids	6909-30-4	green	68795.2	26945.5	9518.59	61551.4	55614.2	1551.65	80135.6	94716.4	7758.24
KMW0518*352	C12H20O2	2,6-Octadien-1-ol, 3,7-dimethyl-, acetate, (Z)-	Terpenoids	141-12-8	floral, rose, soapy, citrus, dewy, pear	1.51162e+07	7.31812e+06	563770	4.54149e+07	1.22379e+07	60180.5	4.55801e+07	5.18448e+07	300902
WMW0064*269	C9H18O	2-Nonen-1-ol, (E)-	Alcohol	31502-14-4	waxy, green, violet, melon	62688.9	16416.6	6290.37	48375.6	15743.8	1258.07	96667.7	30007.3	12080.4
NMW0045*251	C9H13N	Amphetamine	Amine	300-62-9	-	36297.7	15340.9	6003.91	35125.2	15390.6	920.392	42306.1	27663.5	4601.96
D392*220	C7H7NO	Ethanone, 1-(3-pyridinyl)-	Ketone	350-03-8	sweet, nutty, dry, hawthorn, phenol, woody, popcorn	312340	25058.4	9564.41	425618	34518.8	1110.21	499892	64552.2	5551.05
GMW0216*220	C7H7NO	Ethanone, 1-(4-pyridinyl)-	Ketone	1122-54-9	burnt, coffee	312340	25058.4	9564.41	425618	34518.8	1110.21	499892	64552.2	5551.05
NMW0027*217	C8H8O	Benzaldehyde, 3-methyl-	Aldehyde	620-23-5	sweet, fruity, cherry, benzaldehyde, phenol	41075.9	2813.78	2813.78	58518	2813.78	2813.78	56178.5	14500.4	2813.78
XMW0234*366	C15H24	cis-.alpha.-Bergamotene	Terpenoids	18252-46-5	-	292835	36044.6	244513	327588	47134	7208.93	193677	168473	147174
XMW0825*366	C15H24	Bicyclo[3.1.1]heptane, 6-methyl-2-methylene-6-(4-methyl-3-pentenyl)-, [1R-(1.alpha.,5.alpha.,6.beta.)]-	Terpenoids	55123-21-2	-	292835	36044.6	244513	327588	47134	7208.93	193677	168473	147174
KMW0329*280	C10H16O	Camphor	Terpenoids	76-22-2	camphor	212961	81776.5	32753.5	203856	94570.1	2576.06	242739	216450	12880.3
NMW0049*280	C10H16O	Bicyclo[2.2.1]heptan-2-one, 1,7,7-trimethyl-, (1S)-	Terpenoids	464-48-2	camphor	212961	81776.5	32753.5	203856	94570.1	2576.06	242739	216450	12880.3
D370*114	C10H16O	(Z)-2,2-Dimethyl-3-(3-methylpenta-2,4-dien-1-yl)oxirane	Terpenoids	33281-83-3	-	1.19074e+06	505525	174222	1.13534e+06	561898	13661.6	1.53969e+06	982087	68308.1
XMW1444*107	C10H16O	Carvenone	Terpenoids	499-74-1	spearmint	327515	80281.5	1994.41	624242	47346.9	1994.41	847480	212150	9972.04
KMW0447*285	C10H18O	3,6-Octadien-1-ol, 3,7-dimethyl-, (Z)-	Terpenoids	5944-20-7	-	3.49621e+07	1.49849e+06	176670	2.61652e+07	1.08791e+06	35334.1	3.97306e+07	2.90678e+06	35334.1
WMW0050*333	C11H16O2	2(4H)-Benzofuranone, 5,6,7,7a-tetrahydro-4,4,7a-trimethyl-, (R)-	Ester	17092-92-1	musky, coumarin	38230.8	1507.57	44511.8	39988.6	7537.85	8902.94	30815.1	1507.57	30630.6
D360*051	C12H20O2	Ethyl nerate	Ester	32659-20-4	-	51596	12345.3	364.011	63526.6	23951.7	72.8021	52457.7	48149.4	72.8021
QWMW0919*051	C12H20O2	2,6-Octadienoic acid, 3,7-dimethyl-, ethyl ester	Ester	13058-12-3	mild, woody, rosy, green	51596	12345.3	364.011	63526.6	23951.7	72.8021	52457.7	48149.4	72.8021
WMW0017*256	C10H16	Bicyclo[2.2.1]heptane, 2,2-dimethyl-3-methylene-, (1S)-	Terpenoids	5794-04-7	fresh, woody, fir, terpene	18446.2	2399.21	1422.1	23951.5	2232.18	284.42	30394.6	4576.4	284.42
KMW0458*351	C12H20O2	p-Menth-8-en-3-ol, acetate	Ester	89-49-6	minty, leafy	2187.67	185.182	185.182	2813.91	1337.89	1636.9	2362.56	7860.64	925.912
NMW0047*149	C8H10O	Phenol, 2-ethyl-	Phenol	90-00-6	phenol	42516.9	325.721	325.721	35979.9	13338.3	1628.61	44130.5	20780.8	239743
GMW0162*149	C8H10O	Phenol, 2,4-dimethyl-	Phenol	105-67-9	weak, smoky, roasted, dark	42516.9	325.721	325.721	35979.9	13338.3	1628.61	44130.5	20780.8	239743
QWMW1175*149	C8H10O	Phenol, 2,5-dimethyl-	Phenol	95-87-4	sweet, naphthyl, phenol, smoky, bacon	42516.9	325.721	325.721	35979.9	13338.3	1628.61	44130.5	20780.8	239743
KMW0703*149	C8H10O	Phenol, 4-ethyl-	Phenol	123-07-9	phenol, leathery	42516.9	325.721	325.721	35979.9	13338.3	1628.61	44130.5	20780.8	239743
KMW0359*149	C8H10O	Phenol, 3-ethyl-	Phenol	620-17-7	musty	42516.9	325.721	325.721	35979.9	13338.3	1628.61	44130.5	20780.8	239743
XMW0300*149	C8H10O	Phenol, 3,5-dimethyl-	Phenol	108-68-9	balsamic, coffee	42516.9	325.721	325.721	35979.9	13338.3	1628.61	44130.5	20780.8	239743
WMW0004*054	C15H24	Ylangene	Terpenoids	14912-44-8	-	1.62314e+06	313951	1.21962e+06	52055.6	687494	260278	52055.6	1.62696e+06	816196
XMW1182*054	C15H24	Di-epi-.alpha.-cedrene-(I)	Terpenoids	21996-77-0	-	1.62314e+06	313951	1.21962e+06	52055.6	687494	260278	52055.6	1.62696e+06	816196
XMW1412*054	C15H24	2-Epi-.alpha.-funebrene	Terpenoids	65354-33-8	-	1.62314e+06	313951	1.21962e+06	52055.6	687494	260278	52055.6	1.62696e+06	816196
KMW0360*095	C10H20O	Levomenthol	Terpenoids	2216-51-5	minty	2093.86	63871.6	26549.1	2093.86	42458.2	2093.86	2093.86	51534.7	10469.3
KMW0392*095	C10H20O	Cyclohexanol, 5-methyl-2-(1-methylethyl)-, (1.alpha.,2.alpha.,5.alpha.)-	Terpenoids	491-02-1	menthol	2093.86	63871.6	26549.1	2093.86	42458.2	2093.86	2093.86	51534.7	10469.3
QWMW0297*095	C10H20O	d-Menthol	Alcohol	15356-60-2	caraway, sweet	2093.86	63871.6	26549.1	2093.86	42458.2	2093.86	2093.86	51534.7	10469.3
YZMW0569*197	C6H8O2	1,4-Cyclohexanedione	Ketone	637-88-7	-	504827	48001.4	17219.8	657250	57875.9	3443.96	769953	139873	3443.96
D350*202	C6H10O2	2-Pentenoic acid, 2-methyl-	Acid	3142-72-1	dry acid, sweaty, strawberry, woody, fruity, jammy	7.9079e+06	685603	236543	1.04378e+07	920479	47308.6	1.22034e+07	2.05224e+06	47308.6
XMW1069*313	C10H18O2	Butanoic acid, 3-hexenyl ester, (E)-	Ester	53398-84-8	-	102946	730.823	15164.7	189258	12644.6	730.823	189613	28588.8	3654.11
XMW3574*314	C10H18O2	Ethyl (E)-2-octenoate	Ester	7367-82-0	fruity, pear skin, green, waxy, tropical, plum skin, fatty	9.70731e+06	434060	38878.9	7.72752e+06	339688	7775.79	1.03953e+07	1.10128e+06	7775.79
WAMW0211*399	C8H10O	Benzene, 1-methoxy-4-methyl-	Ether	104-93-8	naphthyl, cresol, ylang-ylang, powdery, nutty	2.82619e+06	235143	84834.8	3.78672e+06	323484	16967	4.40863e+06	582235	16967
GMW0111*267	C8H14O2	2-Octenoic acid, (E)-	Acid	1871-67-6	musty, sour, fatty, waxy, dirty, aldehydic, vegetable, cheese	159814	9550.38	1910.08	114335	9686.52	1910.08	168338	16665.2	1910.08
KMW0479*140	C10H14O	1,3-Cyclohexadiene-1-carboxaldehyde, 2,6,6-trimethyl-	Terpenoids	116-26-7	fresh, herbal, phenol, metallic, rosemary, tobacco, spicy	434390	56056.4	7598.26	449741	37991.3	7598.26	699047	156037	7598.26
NMW0093*140	C10H14O	D-Verbenone	Terpenoids	18309-32-5	-	434390	56056.4	7598.26	449741	37991.3	7598.26	699047	156037	7598.26
XMW0634*039	C10H16O	1,5-Cyclohexadiene-1-methanol, 4-(1-methylethyl)-	Terpenoids	19876-45-0	-	84975.4	2593.54	450.455	102555	2252.27	450.455	113443	23890.2	450.455
NMW0071*144	C10H18O	L-.alpha.-Terpineol	Terpenoids	10482-56-1	lilac, floral, terpenic	258186	31569.8	6313.97	283465	34871.9	6313.97	368603	89462.9	6313.97
QWMW1238*308	C10H14O2	Carvone oxide, cis-	Terpenoids	18383-49-8	sweet, caraway, minty, spearmint, spicy	816551	122888	12253.3	837756	61266.6	12253.3	1.11724e+06	314653	12253.3
XMW0937*348	C12H18O2	(1R,5S,6R)-2,7,7-Trimethylbicyclo[3.1.1]hept-2-en-6-yl acetate	Ester	67999-48-8	-	338928	48728.1	6575.65	367339	32878.2	6575.65	557787	133089	6575.65
XMW0098*043	C8H6O2	1,4-Benzenedicarboxaldehyde	Aldehyde	623-27-8	-	274823	37802	4996.59	299903	24983	4996.59	401036	104144	4996.59
KMW0301*155	C10H18O	Bicyclo[3.1.0]hexan-2-ol, 2-methyl-5-(1-methylethyl)-, (1.alpha.,2.alpha.,5.alpha.)-	Terpenoids	17699-16-0	woody, balsamic	41681.1	34409.8	6881.96	46558.6	35034.3	6881.96	56087.4	43164.2	6881.96
XMW3198*155	C10H18O	5-Isopropyl-2-methylbicyclo[3.1.0]hexan-2-ol	Terpenoids	546-79-2	minty, eucalyptus, green, terpene	41681.1	34409.8	6881.96	46558.6	35034.3	6881.96	56087.4	43164.2	6881.96
NMW0119*224	C7H8O2	1,2-Benzenediol, 4-methyl-	Alcohol	452-86-8	-	69979.9	9373.57	1126.69	49694.9	5633.46	1126.69	89390	26276.2	1126.69
KMW0271*194	C7H8O	Phenol, 3-methyl-	Phenol	108-39-4	smoky, petroleum	10725.4	7417.75	1483.55	10860.4	8352.6	1483.55	13662.5	11509.8	1483.55
WMW0081*013	C9H12O	cis-2-(2-Pentenyl)furan	Heterocyclic compound	70424-13-4	-	60745.5	13562.7	2712.54	59423.3	14358.1	2712.54	73228.8	33707.5	2712.54
KMW0486*328	C11H18N2	Pyrazine, 2,5-dimethyl-3-(3-methylbutyl)-	Heterocyclic compound	18433-98-2	fruity	18793.2	3354.71	670.941	20740.5	4897.88	670.941	24833.7	4976.35	670.941
WMW0181*340	C11H20O2	4-Decenoic acid, methyl ester, Z-	Ester	7367-83-1	fruity, pear, mango, fishy, peach skin, green	58339.4	3566.96	3566.96	85091	17834.8	3566.96	107334	117023	36876.7
D310*359	C15H22	(8R,8aS)-8,8a-Dimethyl-2-(propan-2-ylidene)-1,2,3,7,8,8a-hexahydronaphthalene	Terpenoids	27840-40-0	-	4838.91	387.458	387.458	4042.46	1937.29	387.458	3571.86	2238.96	387.458
D439*290	C10H20O	Cyclohexanol, 1-methyl-4-(1-methylethyl)-, trans-	Terpenoids	3901-93-7	-	4417.51	161578	54325.2	4417.51	186377	4417.51	4417.51	305741	22087.5
KMW0543*035	C10H18O2	(3R,6R)-2,2,6-Trimethyl-6-vinyltetrahydro-2H-pyran-3-ol	Heterocyclic compound	14009-71-3	citrus, green	1402.6	34137.2	17635.6	1402.6	40185.9	1402.6	1402.6	62731.9	7013.01
XMW0454*035	C10H18O2	(3R,6S)-2,2,6-Trimethyl-6-vinyltetrahydro-2H-pyran-3-ol	Heterocyclic compound	39028-58-5	woody	1402.6	34137.2	17635.6	1402.6	40185.9	1402.6	1402.6	62731.9	7013.01
NMW0195*057	C11H12O2	2-Propen-1-ol, 3-phenyl-, acetate, (E)-	Ester	21040-45-9	sweet, floral, spicy, balsamic	63534.3	2316.29	2316.29	103622	11581.5	2316.29	85129.4	22076.9	2316.29
XMW0676*036	C9H10O	Ethanone, 1-(3-methylphenyl)-	Ketone	585-74-0	-	194.125	1973.28	970.623	194.125	1244.59	194.125	194.125	4472.13	194.125
KMW0378*036	C9H10O	Ethanone, 1-(4-methylphenyl)-	Ketone	122-00-9	green, pea, bell pepper, galbanum	194.125	1973.28	970.623	194.125	1244.59	194.125	194.125	4472.13	194.125
KMW0252*154	C10H16	1,3,7-Octatriene, 3,7-dimethyl-	Terpenoids	502-99-8	fruity, floral, wet, cloth	86966.6	5844.21	5844.21	107147	5844.21	5844.21	116317	31443	5844.21
WMW0040*154	C10H16	trans-.beta.-Ocimene	Terpenoids	3779-61-1	sweet, herbal	86966.6	5844.21	5844.21	107147	5844.21	5844.21	116317	31443	5844.21
NMW0024*193	C7H9N	Aniline, N-methyl-	Amine	100-61-8	-	28948.4	1536.72	1536.72	25495.1	1536.72	1536.72	33824.5	15410.9	1536.72
KMW0253*230	C8H14O	2-octenal	Aldehyde	2363-89-5	fatty, green, herbal	1113.4	1113.4	1113.4	15640.8	1113.4	1113.4	1113.4	6743.99	1113.4
KMW0226*017	C10H16	Limonene	Terpenoids	138-86-3	citrus, herbal, terpene, camphor	1.29612e+07	1.035e+06	371704	1.76923e+07	1.38257e+06	134236	2.06233e+07	3.24798e+06	100586
YZMW0477*396	C10H18O	6-Octenal, 3,7-dimethyl-, (S)-	Terpenoids	5949-05-3	-	3.5832e+07	205688	88967.6	3.50186e+07	249774	23904.2	4.47049e+07	387563	56068.8
XMW0896*396	C10H18O	5-Nonen-4-one, 6-methyl-	Ketone	7036-98-8	-	3.5832e+07	205688	88967.6	3.50186e+07	249774	23904.2	4.47049e+07	387563	56068.8

## Sheet: S3
Table S3. Reported genes involved in the citronellal synthesis pathways of other species.
Gene	Sequence name	Species name	Accession number	sequence
GES	OsTPS21	Oryza sativa	XP_015635171	MSSHCLRFLSHGPVQTMAVAVPYVLRVRPNRASFRRSRTALRGRASIVGTPVGIPSGEDEIIAAAGKEAS GFEPSVWRDFFINYEPKPLQRSEGWMVERAEKLKDDVRTMFETCDSTEGRLQLVDAIQHLGIDHLFKEEI EYSLSEINASEFISSSLHDVALRFRLLRQHGFHVSPDVFNKFKGDDGRFVSGITNDPRGLLSLYNAAHLL THDEPELEEAISFATQHLASLSSGTDLNPHLIDQINRALDVPLPRTYRRMETLCYMPEYRQEEGHIPILL ELAMLDFNLLQHVHLKELKAISEWWKDLYGYMGLSYIRDRVVESYVWSYVVFYEEDSALARMIFTKIIAF IILMDDTYDSYATIQECRKLNEAIQRWDESATAFLPEYIKKFYS…
	ObGES	Ocimum basilicum	AAR11765.1	MSCARITVTLPYRSAKTSIQRGITHYPALIRPRFSACTPLASAMPLSSTPLINGDNSQRKNTRQHMEESS SKRREYLLEETTRKLQRNDTESVEKLKLIDNIQQLGIGYYFEDAINAVLRSPFSTGEEDLFTAALRFRLL RHNGIEISPEIFLKFKDERGKFDESDTLGLLSLYEASNLGVAGEEILEEAMEFAEARLRRSLSEPAAPLH GEVAQALDVPRHLRMARLEARRFIEQYGKQSDHDGDLLELAILDYNQVQAQHQSELTEIIRWWKELGLVD KLSFGRDRPLECFLWTVGLLPEPKYSSVRIELAKAISILLVIDDIFDTYGEMDDLILFTDAIRRWDLEAM EGLPEYMKICYMALYNTTNEVCYKVLRDTGRIVLLNLKSTWIDM…
	CpGES	Caladenia plicata	ASF57704.1	MMALLLHLPLLLPSKNQSFLKSSSSKSFQVLQRMAYLFPITCLSNSGVRETSSSSPARRTANFQPTIWDD NHIQSLPIDFMEDKYVKLREKLKEEVRCMIGKQYGLIDQLEFVDVLRQLGVAYHFDSEIKDLLNSFNSSE KIINSLIETNNLHHTSLMFRLLREHVIDASILSADILMSGFRSKIENLNINHEHDVKGMLSLYEASFLAV EGEDELDDSGDFATKYLRNLDKSLLDQQLIEEIDHALELPLHWRMPRLHTRWYIDVYKRQENMNPILLEF AKLDFNMVQCVYKQELKEMSRWWINLGLICDELSFVRDRLVEHYLWSSGFNFRPEFWRCRKAVTKIICFA TTLDDIYDIYGTMDELELFTNVVQGWKISASEELPNYMKICLTA…
	PgGES	Pelargonium graveolens	AWF79084.1	MQGLVVRAQMSGLTNSKNIMSFPSHFPLALLACPFPKKRATSTSVTSNKSSLPHNVSQDEFSTESSEKWQ KGIKEALVQGTGSCDQTAMMELIDTIQRLGIGHYFEGEIQMQLHELSSSSAVDDNDLFSTALRFRLLRHN GLWASTDVFKKFVNERGQFDDSLIEDTKGMLSLYEASYMGTKDEDILFQAMEFTTNHLKQSLMELPRHLR MQRLESRNYINEYSNHSNCNLDVLELAMFDFNRVQLQHQEELAEIIRWWKELGLVDKLGFGRDRPLECFL WTVGIFPEPYQSSCRIELTKTISILLVLDDVFDTYGGLDELVLFEDAIKRWDLGAMEDLPEYMKICYMAL YNTTNDIAYKILKEHGLNIVSHLRRTWKDIIEAFLVEAMWCNRG…
ADH	CpADH3	Caladenia plicata	ASF57705.1	MATMQNGTKGEAEEDCRKAYGLAAKDASGFLAPFTFSRRNNGDDDVTIKILYCGLCHSDLHTIKNEWKNAIYPVVPGHEIVGLVTETGRNVQKFKLGDRAGVGCLVNSCRSCDSCDRNLENYCPKLIFTYNSVDTDGTITYGGYSDSIVVNEHFVVKFPENLPMDKGAPLLCAGITVYSPMKNFGLDEPGKHLGVVGLGGLGHVAVKFGKAFGMKVTVISTSLKKKDEAISKLGADAFLVSSDSAQMQAAMGSMDGIINTVSAKHDVVPLIFLLKTHGKMIMVGGPEHPLELPIFPLLMGGKIIAGSCIGGLKQTQEMIDFAAKNGITAEIELIKADYVNEAMERLAKADVRYRFVIDVGNSLKSA*
GeDH	RhGeDH1	Rosa x hybrida	hsxpt30_009886	MVASPDQEHPKKAFGWAARDTSGVLSPFNFSRRETGEKDVAFKVLYCGICHSDLHMAKNEWGSTTYPVVPGHEIVGVVTEVGSKVQNIKVGDRVGVGCMVGSCRSCDSCADHLENYCPKMILTYGSKYFDGTMTYGGYSDIMVADEQFIVRIPENLPLDGAAPLLCAGITTYSPLRHFGLDKPGMHVGVVGLGGLGHVAVKFAKALGVKVTVISTSPKKKAEAVERLHADSFLVSSDQNEMQAAMGTMDGIIDTVSAFHPLVPLIGLLKAHGKLVMVGAPEKPLELPVFPLIMGRKIIGGSCIGGMKETQEMIDFAAKHNITADIEVIPIDYLNTAMERLLKADVRYRFVIDIGNTLKASS*
	ZoGeDH	Zingiber officinale	XP_042405979	MAELGNGKKQASPEEVHPRKAFGWAAKDKSGVLSPFAFSRRNTGADDVTIKILYCGICHSDLHTAKNEWSNAIYPMVPGHEIVGVVTEVGQNVQNFKVGEKVGVGCIVNSCLSCQNCNRDYENYCPRIILTYNSLDVDGTMTYGGYSNMVVVNQHFVIRFPENLPLDKGAPLLCAGITVYSPLKEHGLDVPGKHLGVVGLGGLGHVAVKFGKAFGMKVTVISTSLKKEKEAIERLGADAFLVSSNAEQMQAAMGTMDGIINTVSADHSIAPLAFLLKTHGKMIMVGAPEKPLQLPIFSLILGGKTLAGSCIGGIKATQEMIDFAAKNNITADIELIPISYLNEAMERLTKADVRYRFVIDIGNSLTEA
	PcGeDH	Perilla frutescens	AFY63473	MAKTPETEHPVKAFGWAARDNSGTLSPFNFSRRDTGERDVQFKVLYCGVCHSGLHMVKNEWGVTHYPVVPGHEIVGVVTEVGSKVEKVKAGDKVGVGVIVGSCRQCDQCSNDLENYCSKQILTYGAPYIDGTITRGGYSNIMVADEHFIIRWPENLPLDAGAPLLCAGITTYSPLRYYGLDKPGLSVGVNGLGGLGHVAVKFAKAFGTKVTVISTSLGKKKEAIEHLGVDEFLVSSDPQQMQAAVGTLDGIIDTVSAEHPLVPLMSLLKPHGKLIVVGAPEKPLQLHAFSLIQGRKTVAGSAIGGMKETQEMIDFAAKKNIIPDVEVIPIDYINTAMDRLLKSDVKYRFVIDVNKSFNAH
CAD	RrCAD	Rosa rugosa	XP_062023464.1	MHLHLHPNRKEMASVKEERTTTGWAARDSSGILSPYTYTLRDTGPEDVYIKVLCCGICHT DILQARNQLGMSHYPMVPGHEIVGEVVEVGSDVTKLKVGDVVGVGLVVGCCRDCNPCKTD NEQYCNKRIWTYSDVYSDGKPTQGGFAGAIVVNEKFAIKIPDGMAPQQVAPLLCAAVTVY SPLRKFGLNASGLRGGILGLGGVGHMGVKIAKAMGHHVTVISSSDKKRQEAMVDIGAHEY LISSHATKMQEAADSLDYIIDTVPVFHPLEPYLPLLKFDGKLILLGAIETPLQFLSPMIL LGRKTITGSFIGSMKEMEEMLIFCKEKGVTSIIEVVKMDYINKAIERLEKNDVRYRFVVD VAGSNLDQ
GER	CpGER1	Caladenia plicata	ASF57706.1	MSWWWAGAIGAVKKKIGDESSATAAAGKYPSVGLVIGATGIVGMSLVEILPLPDTPGGPWKIYAVSRRPRVDWLPPPSDSAVENIYCDISDSADALATLSPLTDVTHLFFVAWANRVTEIENIAANSAMLRNVLDAVIPSAPNLQHVCLQMGRKHYIGSFESMGKIEPHEPPFHENLPRLPIPNFYYDQEDILFDSLRSRGNAVSWSVHRPTTIFGFSPTSRMNIVGSLCVYAAICKREGEPLRWPGSRIAWEGFSDASDADLIAEQQIWAAVDPYAKNEAFNCSNGDLFKWKHLWTILAEQFELEVVGYRGEEERFKLETAMKGKEDLWEKIVEECQLAPTRLEEVGNWWFVDIVLNMEEEHVDSMNKSKEHGFLGFRNTKNSFMSWIDRMKGYKIVP*
	RrGER	Rosa rugosa	XP_062024414.1	MSWWWAGAIGAAKKKYEEVEAPRTPKSVGLVIGVTGQVGNSLAEILPVSDTPGGPWKVYG VARRPRPNWDIDHPVEYVRCDISDAEDVKTKLSPLTDVTHIFYVTWTSRSSEAENCSVNG AMLRNVLSSVIPNAPNLRHVCLLTGTKHYDGPFDAYGKVQMHDAPSTEDLPRLNVPLFYY TLEDVLYEEAGKNENVTWSVHRPGLIFGLSPYSMSSIVSMMCSYAAICKHEELPLRFPGR REGWESYSEASDADLIAEQQIWAAVDPYARNEAFNINNGDVFKWKRMWKVLAEQYEIEEY GFDEGFSLVEMMKDKGGVWDEIVRENQLRPTKLEEVGMWELVEIVLGGGAELSSMNKSKE HGFVGFRNSRNSFVAWIDKAKAYKIVP
	RhGER2	Rosa x hybrida	hsxptRc_050738	MSWWWAGAVGAAKRKLVEDEGPRTPQSVGLVIGVTGIVGNSLAEILPLSDTPGGPWKVYGVARRPRPNWNADHPVEYIQCDVSDTEDAKAKLTPLRDVTHLFYVTWSSRSTEAENCEANAVMLRNVLSSVIPNAPNLKHICLQTGGKHYIGPFESWGKIEPHDTPFTEDLPRLSYQNFYYTLEDILFEEVEKKEELTWSVHRPDTIFGFSPYSLMNIVGTLCVYAAICKHEGLPLRFPGTKEAWNCLSAASDADLIAEQQIWAAVDPYARNEAFNINNADVFRWKHFWKVLAENFGIEEFGFEEKGERLSLEKLMEGKNGVWEEIVKENQLLPTKLEEVGVWWFVDTVFSGENKFGCMNKSKEHGFVGFRNSRNSFVTWIDKMKAYKLVP*
CIR	PhCIR1a	Pelargonium x hybridum	WLD25708.1	MESEPVALIVGVTGMTGLSLAEALKSPTALGGPWKVFGAARRPMPTWFPSTNVDKYITFNSTNVDDTRRQ LSLLRHQISHVFWVALSANTNEEDNISTNSTMLANVLNTLLEPPSRLRHVTLQTGTKHYLGPLFDPTHHG VTHDPPFHEDLPRLPYRNFYYVLEDMTASYVPSITYSIHRPCYIIGASSRSTYNLLLAIALYAAICRHEG VPFKYPGNRFTWEHLYDFTDASLLAKHHIWAAVTDKSHNEAFNCTNGDVFMWKSLWKVLSNIFNVEFVEF NESDRFDIVELMKEKGQVWDAIVEKHGLYKAKLEEICCFDILKFAVNVEVQFVSSMNKSRDFGFVGHVDT FKSIQLWVNRLRRMKVIP
	PhCIR1b		WLD25709.1	MESEPVALIVGVTGMTGLSLAEALKSPTALGGPWKVFGAARRPMPTWFPSTNVDKYITFNSTNVDDTRRQ LSLLRHQISHVFWVALSANTNEEDNISTNSTMLANVLNTLLEPPSRLRHVTLQTGTKHYLGPLFDPTHHG VTHDPPFHEDLPRLPYRNFYYALEDMTASYVPSITYSIHRPCYIIGASSRSTYNLLLAIAIYAAICRHEG VPFKYPGNQFTWEHLYDFTDASLLAEHHIWAAVTDKAHNEAFNCTNGDVFMWKSLWKALSNIFNVEFVEF NESDRFDIVELMKEKGQVWDAIVEKHGLCKAKLEEICCFDILKFSVNVEVQFVSSMNKSRDFGFVGYVDT FKSIQLWVNRLRRMKVIP
	PhCIR2		WLD25710.1	MESEPVALIVGVTGMTGLSLAEALKSPTALGGPWKVFGAARRPMPTWFPSTNVDKYITFNSTNVDDTRRQ LSLLRHQISHVFWVALSANTNEEDNISTNSTMLANVLNTLLEPPSRLRHVTLQTGTKHYLGPLFDPTHHG VTHDPPFHEDLPRLPYRNFYYALEDMTASYVPSITYSIHRPCYIIGASSRSTYNLLLAIAIYAAICRHEG VPFKYPGNQFTWEHLYDFTDASLLAEHHIWAAVTDKAHNEAFNCTNGDVFMWKSLWKALSNIFNVEFVEF NESDRFDIVELMKEKGQVWDAIVEKHGLCKAKLEEICCFDILKYGLNLEVQWVSSMNKSHDFGFVGHVDT FKSTRLWVNRLRRMKVIP
OPR	PgOPR1	Pelargonium graveolens	BBA18085.1	MGSHSDEPHPLLTPYQMGKFHLSHRVVLAPLTRQRSYGNVPQPHAILYYSQRTSKGGLLIAEATGVSDTA QGYPETPGIWTKEQVEAWKPIVDAVHAKGGVFFCQIWHVGRVSNKGFQPNGQAPISSTDKPLTPQTRANG IDVARFTPPRRLRTDEIPQIVNDFRIAARNCIEAGFDGVEIHGAHGYLIDQFLKDQVNDRTDKYGGSLEN RCRFALEVVEAIVNEIGADKVGIRLSPFANYMESGDSNPEALGLYMAESLNKYGILFCHMVEPRMITVGE KTECPHSLVPMRKAFKGTFIVAGGYDKEDGNQAVAENRADLVAYGRWFLANPDLPRRFELNAPLNKYNRD TFYVPDPVLGYTDYPFLEDTA
	PgOPR2		BBA18086.1	MGSLADNNNTKMLSETQNHAIPLLSPYNMGKFQLSHRVALAPVTRRRALDSLPQQPAILYYSQRASKGGL LISEATVVSEIGGFIDTPGIWTKQQVEAWRPIVEAVHAKGGIFFCQLCHVGRAATENTMLRGQAPISSTN KLLSPQLRPDGLGFSHFFPPRQLSTSEIPQSVDEFRLAARNAIEAGFDGVEIHGAHGYLLEQFMKDQVND RTDEYGGSLENRSRFTLEVVEAVTKEIGADKVGIRLSPFAEYMESGDSDPEALALYMAESLNRYGILYCH VIEPRMKTLSEKRESPYCLLPMRKAFNGTFIVAGGYDREEGNLRVAENYADVIAYGRLFLANPDLPRRFE LDAPLNKFNRDTVSIHDPLLGYTDYPFLENGTT
	PgOPR3		BBA18087.1	MAQKLGQTTAPDLFSPFKMANFNLSHRVVLAPMTRCRALNGIPGPALAEYYSQRSTPGGFLITEGTSISP SGPGFPHVPGIYTEEQVNAWKKVVDAVHAKGSIIFCQLWHVGRASHQVYQPAGAAPISSTSVPISKRWRI LLPGGSHGIYPKPRALETSEILGVVQDYRQAAINAIKAGFDGIEIHGAHGYLIDQFLKDGINDRTDEYGG SLANRCKFIVEIVKAVAGAIGADRVGVRISPAIDHMDATDSDPLGLGLAVVERLNKLQLEFGAKLAYLHV TQPRYVAYGQTESGKHGSEEEEAHLMRTLRKAYQGTFICSGGYTRELGMEAVAQGDADLVSYGRLFISNP DLVLRFKKNAPLNKYVRATFYTQDPVVGYTDYPFLGEESKGNQA…
CAR	RhCAR2	Rosa x hybrida	hsxptRc_036875	MSNKVVCVTGASGYIASWLVKLLLQRGYTVKASVRNPNDPTKTEHLLALDGAKERLQLFKADLLEEGSFDSAVEGCEGVFHTASPFYHDVTDPKAELLDPAVKGTLNVLNSCSKSTSIKRVVLTSSIAAVAYNGKPRTPDVVVDETWFTDPDVCKESKLWYVLSKTLAEDAAWKFVKEKGIDMVTINPAMVIGPLLQPTLNTSAAAILNIIKGARTYPNASFGWVNVKDVANAHVQAFEIPSASGRYCLVERVAHFTEVLQIIHELYPDLQLPEKCSDDKPFVPTYQVSKEKAKSLGIEFIPLDISLKETIESLKEKSFVSF*
	PAR	Rosa damascena	AB972812.1	MSNKVVCVTGASGYIASWLVKLLLQRGYTVKASVRNPNDPTKTEHLLALDGAKERLQLFKADLLEEGSFDSAVEGCEGVFHTASPFYHDVTDPKAELLDPAVKGTLNVLNSCSKSPSIKRVVLTSSIAAVAYNGKPRTPDVVVDETWFTDPDVCKESKLWYVLSKTLAEDAAWKFVKEKGIDMVTINPAMVIGPLLQPTLNTSAAAILNIIKGARTYPNASFGWINVKDVANAHVQAFEIPSASGRYCLVERVAHFTEVLQIIHELYPDLQLPEKCSDDKPFVPTYQVSKEKAKSLGIEFIPLDISLKETIESLKEKSIVSF
NUDX1-1a	RhNUDX1-1a	Rosa x hybrida	hsxpt30_024773	MGNETVVVAATAGSIKVAVVVCLLRGQNVLLGRRRSSLGDSTFSLPSGHLEFGESFEECAARELKEETDLDIGKIELLTVTNNLFLDEAKPSQYVAVFMRARPVHPRQEPQNIEPEFCDGWGWYEWDNLPKPLFWPLENVVQDGFNPFPT

## Sheet: S4
Table S4. Expression analysis of citronelloid biogenesis genes in Cymbopogon.
Reference genes	Gene ID	Leaf_tpm	Shoot_tpm	Root_tpm	Leaf_zscores	Shoot_zscores	Root_zscores
TPS	CwChr01A008700	124.857	60.134	586.693	-0.460975	-0.686369	1.14734
	CwChr01A009150	0	2.00561	2.35044	-1.144	0.436159	0.707839
	CwChr01A012270	0.83931	3.95501	2.17407	-0.949027	1.04417	-0.0951458
	CwChr01A015630	8.94822	126.887	0.789754	-0.518577	1.15277	-0.634193
	CwChr01A016350	0.282213	33.8047	0.171148	-0.574483	1.1547	-0.580212
	CwChr01A051100	0.064725	0.789476	0	-0.501941	1.15155	-0.649608
	CwChr01A053170	26.479	990.774	9.54042	-0.562206	1.15457	-0.592363
	CwChr01A057760	1.15568	4.21478	0.533474	-0.412229	1.14022	-0.72799
	CwChr01A062820	2.04991	1.02464	3.01314	0.020794	-1.01023	0.989441
	CwChr01A064010	5.55667	191.515	0.672308	-0.554758	1.15441	-0.599651
	CwChr01A074950	0	0	1.55376	-0.57735	-0.57735	1.1547
	CwChr01A077190	0	1.11154	0	-0.57735	1.1547	-0.57735
	CwChr01B000390	0.596317	1.94349	0.11455	-0.304298	1.1168	-0.812502
	CwChr01B012990	0.0683871	1.77826	13.1702	-0.693213	-0.453138	1.14635
	CwChr01B020520	0	2.22948	1.73585	-1.12876	0.775154	0.353606
	CwChr01B023720	6.20829	57.1344	0.80932	-0.488307	1.15034	-0.662029
	CwChr01B027680	27.3466	155.051	1.58692	-0.413493	1.14043	-0.726939
	CwChr01B029450	0.134964	0.123411	0	0.652842	0.498411	-1.15125
	CwChr01B034120	32.4223	470.072	4.65236	-0.523347	1.15307	-0.629719
	CwChr01B039680	5.69407	37.8504	13.1176	-0.783602	1.12629	-0.34269
	CwChr01B050680	0.520113	6.15409	4.03491	-1.07167	0.908187	0.16348
	CwChr01B052120	0.174634	34.9459	0.408157	-0.583176	1.15468	-0.571505
	CwChr01B054050	1.35674	5.53882	0.221475	-0.362667	1.13073	-0.768063
	CwChr01B058220	0.996471	3.33515	0.69803	-0.47093	1.14852	-0.67759
	CwChr01B062270	0	0.0391456	0	-0.57735	1.1547	-0.57735
	CwChr01B079090	0.0217135	0.060094	4.24112	-0.585245	-0.569419	1.15466
	CwChr02A010950	27.0167	10.9992	8.46098	1.14548	-0.446594	-0.698883
	CwChr02B013050	12.1867	4.22509	0.924225	1.10679	-0.268333	-0.838458
	CwChr03A010750	0	0.0280074	0.0972102	-0.834137	-0.274423	1.10856
	CwChr03B040010	1.86739	0.119335	0.0304029	1.15364	-0.533892	-0.619744
	CwChr03B042040	0	0.117203	0.144171	-1.13669	0.392426	0.744267
	CwChr04A018900	4.52471	95.0394	1.17531	-0.545616	1.15413	-0.608513
	CwChr04A034160	0.0232012	0.0436849	0	0.0414435	0.978634	-1.02008
	CwChr04A048610	0.28832	0	0	1.1547	-0.57735	-0.57735
	CwChr04A049550	0	0	0.0246903	-0.57735	-0.57735	1.1547
	CwChr04B019910	0	0.0262921	0.155674	-0.727876	-0.412365	1.14024
	CwChr04B047420	0.409706	0	0	1.1547	-0.57735	-0.57735
	CwChr05A027190	25.5242	0.793545	1.40003	1.15443	-0.598713	-0.55572
	CwChr05A037540	8.41624	1.56607	0.0875405	1.13861	-0.402942	-0.735667
	CwChr05A044790	3.51964	0.434688	0	1.14727	-0.460372	-0.686898
	CwChr05B012870	59.682	5.42191	0.418395	1.15135	-0.499557	-0.651793
	CwChr05B014240	103.139	5.60791	3.25604	1.15445	-0.556597	-0.597857
	CwChr05B023750	55.6226	8.52364	0.672486	1.14458	-0.440204	-0.704379
	CwChr05B041270	0.682624	0	0.0331638	1.15363	-0.619896	-0.533733
	CwChr06A011360	30.619	258.643	0.329715	-0.466769	1.14804	-0.681271
	CwChr06A031380	0.0641553	0	0	1.1547	-0.57735	-0.57735
	CwChr06A034510	0.660703	0.575364	0.857083	-0.256219	-0.846962	1.10318
	CwChr06B002000	1.61295	8.55735	0	-0.390835	1.13639	-0.745559
	CwChr06B029690	0.36139	3.4442	0	-0.479251	1.14943	-0.670176
	CwChr06B039480	1.25843	1.05403	1.56411	-0.131512	-0.927737	1.05925
	CwChr07A004070	231.366	43.192	35.6017	1.15402	-0.54279	-0.611234
	CwChr07A027820	2.71239	0.0330864	0.15876	1.1537	-0.618412	-0.535291
	CwChr07A029020	0	0.151003	0	-0.57735	1.1547	-0.57735
	CwChr07A029210	0.71541	0.304497	113.381	-0.574195	-0.5805	1.15469
	CwChr07A030490	0	0.121137	0	-0.57735	1.1547	-0.57735
	CwChr07A034190	0.0401318	0	0.0387009	0.608488	-1.15413	0.545643
	CwChr07A037230	0.0559143	0.103491	52.6034	-0.578135	-0.576566	1.1547
	CwChr07A040590	13.2718	13.0195	0.160541	0.594091	0.560446	-1.15454
	CwChr07B000380	1.04746	52.6273	0.563001	-0.569236	1.15466	-0.585427
	CwChr07B006140	0.0324114	0.0294835	0.0971496	-0.538655	-0.6152	1.15385
	CwChr07B006650	0.424685	0.471956	0.0928944	0.459136	0.687981	-1.14712
	CwChr07B008420	37.9822	21.3905	0.929905	0.963446	0.0694836	-1.03293
	CwChr07B022520	16.9609	23.6702	2.80476	0.233038	0.862904	-1.09594
	CwChr07B022770	1.05365	1.16328	217.263	-0.577789	-0.576911	1.1547
	CwChr07B028930	2.35011	0	0.0311517	1.15462	-0.588867	-0.565756
	CwChr07B029820	0.212355	0.948638	0.240866	-0.61119	1.15403	-0.542836
	CwChr08A001720	0.701574	14.6655	0.0570892	-0.537871	1.15382	-0.615949
	CwChr08A002890	0.0217672	0	0	1.1547	-0.57735	-0.57735
	CwChr08A033190	4.28676	11.2163	0.0622854	-0.160116	1.0704	-0.910282
	CwChr08B026010	0.113622	9.12212	0.0789894	-0.574024	1.15469	-0.58067
	CwChr08B030460	1.66292	2.87933	0	0.102973	0.944529	-1.0475
	CwChr08B036090	0.536741	0.843743	0.607049	-0.781957	1.12678	-0.344825
	CwChr09A021310	0.145127	0.662174	3.11838	-0.732397	-0.406909	1.13931
	CwChr09B010820	0.294415	1.00358	0.518865	-0.858602	1.09796	-0.239355
	CwChr09B034810	0.337993	0.913323	6.67898	-0.657437	-0.493372	1.15081
	CwChr10A006000	2.74023	4.20629	51.991	-0.603312	-0.550993	1.15431
	CwChr10A007270	0	0	1.2827	-0.57735	-0.57735	1.1547
	CwChr10A008500	2.92095	3.61898	1.74152	0.169095	0.904672	-1.07377
	CwChr10A012010	0.0390252	0.0356695	0.0287219	0.866419	0.227842	-1.09426
	CwChr10A032580	3.04732	38.0991	5.46978	-0.638119	1.15249	-0.514369
	CwChr10B022350	0.0323429	0.0889454	0.0674422	-1.06983	0.911211	0.158619
	CwChr10B028920	1.15404	41.6482	5.16401	-0.664876	1.15003	-0.485153
	CdChr01A01869	0	0	0.225958	-0.57735	-0.57735	1.1547
	CdChr01A01870	0	0	0.700798	-0.57735	-0.57735	1.1547
	CdChr01A02460	0	0.433708	0	-0.57735	1.1547	-0.57735
	CdChr01A02516	0	0	0.258993	-0.57735	-0.57735	1.1547
	CdChr01A05350	16.2822	0.422567	0	1.1544	-0.554435	-0.599966
	CdChr01A05352	26.3021	1.69027	0	1.1528	-0.518991	-0.633805
	CdChr01B01615	0	0	1.49317	-0.57735	-0.57735	1.1547
	CdChr01B02160	0	0.367108	0	-0.57735	1.1547	-0.57735
	CdChr01B03910	2.20906	0.223591	0.289903	1.1542	-0.606503	-0.547698
	CdChr01B04798	0.443535	0	0	1.1547	-0.57735	-0.57735
	CdChr01C01482	0	1.01852	0	-0.57735	1.1547	-0.57735
	CdChr01C03199	0	0.585257	0	-0.57735	1.1547	-0.57735
	CdChr01D03174	0	0.51406	0	-0.57735	1.1547	-0.57735
	CdChr01D03226	0	1.70276	0	-0.57735	1.1547	-0.57735
	CdChr01D06018	0	1.64892	0	-0.57735	1.1547	-0.57735
	CdChr01D06020	0	6.25693	0	-0.57735	1.1547	-0.57735
	CdChr01D06832	0.398483	0	0.150102	1.0714	-0.908623	-0.162781
	CdChr02B06159	0	0	0.370513	-0.57735	-0.57735	1.1547
	CdChr02C03800	0	0	0.101665	-0.57735	-0.57735	1.1547
	CdChr02C03808	0	2.1812	1.16813	-1.02284	0.975482	0.0473539
	CdChr02D00187	26.9248	0.383831	599.435	-0.537698	-0.616115	1.15381
	CdChr02D01976	0.934217	0.94557	0	0.566858	0.587779	-1.15464
	CdChr02D01981	0	3.78291	0	-0.57735	1.1547	-0.57735
	CdChr02D01982	0	0.693671	0	-0.57735	1.1547	-0.57735
	CdChr02D02439	0	1.73418	0.258156	-0.709785	1.14366	-0.433874
	CdChr02D02444	0.437565	0	2.40491	-0.398075	-0.73966	1.13773
	CdChr02D02451	1.25018	0	0.32528	1.11781	-0.809655	-0.308156
	CdChr02D02452	0.473043	3.35154	1.57303	-0.91301	1.06872	-0.155712
	CdChr03A06044	0.954242	1.60973	2.07263	-1.05221	0.11424	0.937974
	CdChr03B03141	0	0	1.92259	-0.57735	-0.57735	1.1547
	CdChr04A01334	0	0	0.66472	-0.57735	-0.57735	1.1547
	CdChr04A03456	0	0.487405	0	-0.57735	1.1547	-0.57735
	CdChr04A04456	0	0.195168	0	-0.57735	1.1547	-0.57735
	CdChr04A04470	0	1.50522	0	-0.57735	1.1547	-0.57735
	CdChr04B02651	10.6785	5.81983	137.535	-0.544516	-0.609573	1.15409
	CdChr04B02652	3.21982	2.17263	56.2455	-0.560334	-0.594201	1.15453
	CdChr04D01143	2.0578	0.892631	0	1.04111	-0.0880367	-0.953071
	CdChr05A00260	0	0	55.6796	-0.57735	-0.57735	1.1547
	CdChr05A00262	0	0	0.234281	-0.57735	-0.57735	1.1547
	CdChr05A02398	0	0	0.537968	-0.57735	-0.57735	1.1547
	CdChr05A05034	0	0	0.333742	-0.57735	-0.57735	1.1547
	CdChr05B00467	0	0	13.1915	-0.57735	-0.57735	1.1547
	CdChr05B04823	0	0	0.216708	-0.57735	-0.57735	1.1547
	CdChr05D00260	0	0	57.0823	-0.57735	-0.57735	1.1547
	CdChr05D00262	0	0	0.812522	-0.57735	-0.57735	1.1547
	CdChr05D00263	0	0	3.90395	-0.57735	-0.57735	1.1547
	CdChr05D00264	0.267897	0	2.90449	-0.491889	-0.658784	1.15067
	CdChr05D01947	0	0	0.602793	-0.57735	-0.57735	1.1547
	CdChr05D03825	0	0	1.49802	-0.57735	-0.57735	1.1547
	CdChr05D03829	0	4.24607	3.52269	-1.13997	0.729206	0.410764
	CdChr06A00113	71.8723	47.1151	0.372563	0.883686	0.201837	-1.08552
	CdChr06C00086	0	0.45664	0	-0.57735	1.1547	-0.57735
	CdChr07A01102	0	0	1.40145	-0.57735	-0.57735	1.1547
	CdChr07A02165	0	0	264.073	-0.57735	-0.57735	1.1547
	CdChr07B00036	59.7152	23.041	552.439	-0.514211	-0.638266	1.15248
	CdChr07B01167	0	0	60.155	-0.57735	-0.57735	1.1547
	CdChr07B02221	0.265191	0	5.35801	-0.532885	-0.620702	1.15359
	CdChr07B02710	0	0.570282	0.106118	-0.743388	1.13689	-0.393506
	CdChr07C00548	0	0	0.109026	-0.57735	-0.57735	1.1547
	CdChr07C00643	0	30.3576	0	-0.57735	1.1547	-0.57735
	CdChr07C01073	0.500074	0	0.31193	0.90826	-1.07162	0.163363
	CdChr07C01076	0	0	5.2366	-0.57735	-0.57735	1.1547
	CdChr07C01079	0	0	0.390336	-0.57735	-0.57735	1.1547
	CdChr07C02365	0	0	0.173931	-0.57735	-0.57735	1.1547
	CdChr07D00506	0	0.361915	0	-0.57735	1.1547	-0.57735
	CdChr07D01040	0	0	4.57563	-0.57735	-0.57735	1.1547
	CdChr07D01042	0.232414	0	8.77385	-0.553952	-0.600436	1.15439
	CdChr07D01044	0	0	0.668009	-0.57735	-0.57735	1.1547
	CdChr08A00625	0.283826	0	0	1.1547	-0.57735	-0.57735
	CdChr08A01541	0.525482	0.531868	0	0.566858	0.587779	-1.15464
	CdChr08A03323	0	0	0.140736	-0.57735	-0.57735	1.1547
	CdChr08B01138	0	1.98533	0	-0.57735	1.1547	-0.57735
	CdChr08B01139	0	0	2.17345	-0.57735	-0.57735	1.1547
	CdChr08B03838	7.38254	10.921	0	0.22996	0.864989	-1.09495
	CdChr08B04163	0	0	0.207349	-0.57735	-0.57735	1.1547
	CdChr08C03194	0	0	0.121722	-0.57735	-0.57735	1.1547
	CdChr08C03195	0	2.58587	0	-0.57735	1.1547	-0.57735
	CdChr08D00728	0	0	0.445538	-0.57735	-0.57735	1.1547
	CdChr08D00729	0	0	4.91657	-0.57735	-0.57735	1.1547
	CdChr09A03365	27.5242	22.6584	0.782857	0.73967	0.398062	-1.13773
	CdChr09A04431	0	0	0.979756	-0.57735	-0.57735	1.1547
	CdChr09B03005	49.1766	7.05754	0.114458	1.14479	-0.441637	-0.70315
	CdChr09D02946	0.445271	0.225341	0	0.995925	0.0081016	-1.00403
	CdChr10A01349	0.259445	0	2.52779	-0.481546	-0.668119	1.14967
	CdChr10B01116	2.41117	4.1488	1.20928	-0.120838	1.05493	-0.93409
	CdChr10D01354	0	0	0.106602	-0.57735	-0.57735	1.1547
ADH	CwChr01A010770.1	0.318194	0.731022	1.67853	-0.847437	-0.255537	1.10297
	CwChr01A036510.1	0	0.259351	0.604923	-0.949281	-0.0947014	1.04398
	CwChr01A041990.1	2.98699	4.59024	4.13815	-1.11069	0.828797	0.281893
	CwChr01B004190.1	7.51074	14.2723	10.9557	-1.00627	0.993614	0.0126523
	CwChr01B076510.1	0.248693	0.0980398	1.48484	-0.47552	-0.673508	1.14903
	CwChr01B079470.2	5.81627	27.722	28.4289	-1.15426	0.549641	0.604623
	CwChr02A033040.1	1.86388	0.524573	0.442284	1.15316	-0.525027	-0.628138
	CwChr02A045880.1	1.04678	0.684128	1.3075	0.108533	-1.04984	0.941307
	CwChr02A052180.1	23.9022	19.7268	18.4177	1.12415	-0.333566	-0.790583
	CwChr02A063630.1	5.94984	3.61452	13.9933	-0.34946	-0.778375	1.12783
	CwChr02B001780.1	33.0558	73.1173	5.59914	-0.123742	1.05611	-0.932371
	CwChr02B054790.1	14.2965	28.4654	20.382	-0.949856	1.04355	-0.0936938
	CwChr02B061740.1	15.8582	9.23596	56.7605	-0.443919	-0.701189	1.14511
	CwChr02B063180.1	1.2178	0.242034	1.58531	0.292061	-1.11351	0.821453
	CwChr04A010950.1	0	0	0.0437105	-0.57735	-0.57735	1.1547
	CwChr04B021930.1	0	0.0418955	0	-0.57735	1.1547	-0.57735
	CwChr04B023310.1	57.0745	135.601	100.533	-1.03365	0.962555	0.0710947
	CwChr05A009140.1	1.65578	14.913	3.00546	-0.667374	1.14975	-0.482376
	CwChr05A021770.1	1.57982	4.79553	21.7363	-0.719427	-0.422475	1.1419
	CwChr05A035190.1	9.94039	23.6293	14.1869	-0.853231	1.10041	-0.247178
	CwChr05B024730.1	0.779875	5.67488	2.61783	-0.90765	1.07199	-0.164341
	CwChr05B028350.1	18.9719	25.2955	15.2285	-0.169029	1.07374	-0.904713
	CwChr06A041480.1	58.6537	65.8989	562.62	-0.589844	-0.564765	1.15461
	CwChr06B003520.1	64.8619	75.5243	579.065	-0.595398	-0.559112	1.15451
	CwChr07A021970.1	95.8058	8.75628	3.61125	1.15328	-0.526983	-0.626294
	CwChr07A033660.1	11.0997	30.7801	35.2162	-1.13733	0.395867	0.741464
	CwChr07A036850.1	11.7587	8.27217	16.0362	-0.0678082	-0.96437	1.03218
	CwChr07B004010.2	22.2378	2.30712	0.768025	1.15231	-0.5119	-0.640414
	CwChr07B009970.1	6.17901	29.7091	35.7243	-1.13308	0.373917	0.75916
	CwChr07B018810.1	46.5618	29.318	37.2766	1.02463	-0.973395	-0.0512391
	CwChr08A011040.1	0	0.0464155	0	-0.57735	1.1547	-0.57735
	CwChr08A019800.1	0.220265	0.100641	0.747694	-0.394839	-0.742302	1.13714
	CwChr08A026360.1	24.8689	14.2813	13.7897	1.15381	-0.537638	-0.616172
	CwChr08A030650.1	0.306024	11.9962	0.12926	-0.564306	1.1546	-0.590297
	CwChr08B007250.1	0.0982215	11.208	0.144284	-0.580945	1.15469	-0.573748
	CwChr08B017480.1	0.116965	0.0461795	0.502998	-0.42739	-0.715285	1.14267
	CwChr08B018750.1	0	0	0.147196	-0.57735	-0.57735	1.1547
	CwChr08B023060.1	26.1506	15.8699	18.0841	1.13027	-0.769746	-0.360525
	CwChr09A031350.6	19.5468	14.8464	40.2066	-0.394316	-0.742728	1.13704
	CwChr09A040850.1	0.111407	0.276734	0.50453	-0.943071	-0.105493	1.04856
	CwChr09B005530.2	28.2923	24.1299	41.8406	-0.337839	-0.787322	1.12516
	CwChr09B039150.1	70.0459	7.37849	11.5201	1.15268	-0.635429	-0.517254
	CwChr10A022650.1	0	0	0.491728	-0.57735	-0.57735	1.1547
	CdChr01A06412.1	0.723879	67.2025	22.3176	-0.865681	1.09462	-0.228935
	CdChr01B00814.1	2.26191	0	1.62777	0.827376	-1.11125	0.28387
	CdChr01B00815.1	0.947291	29.3657	3.41479	-0.65394	1.15115	-0.497209
	CdChr01B05840.1	0	0	0.129723	-0.57735	-0.57735	1.1547
	CdChr01C00593.1	7.64774	9.04268	9.37107	-1.13596	0.388532	0.747425
	CdChr01C00594.1	0	1.90971	0.224491	-0.681536	1.148	-0.466469
	CdChr01C05355.1	0	0	0.895078	-0.57735	-0.57735	1.1547
	CdChr01D02148.2	7.51453	21.8818	51.2249	-0.868958	-0.224068	1.09303
	CdChr01D06035.1	0.168385	0	0	1.1547	-0.57735	-0.57735
	CdChr01D07469.1	14.2897	16.7414	64.7818	-0.619872	-0.533758	1.15363
	CdChr01D07470.1	5.34499	3.66909	0	0.856081	0.243036	-1.09912
	CdChr02A03481.1	0.141629	0	0	1.1547	-0.57735	-0.57735
	CdChr02B00724.1	0.2227	0	1.06306	-0.367235	-0.764462	1.1317
	CdChr02B00725.1	0	0.620388	7.30684	-0.65222	-0.499091	1.15131
	CdChr02B03121.1	0.412259	0.102484	0.335524	0.798611	-1.12157	0.322959
	CdChr02C00470.1	0.177855	0.5417	30.0487	-0.587931	-0.566705	1.15464
	CdChr02C00471.1	0.429614	0.876534	12.3507	-0.610104	-0.543965	1.15407
	CdChr02D06312.1	0	1.81072	14.0028	-0.692135	-0.454377	1.14651
	CdChr02D06313.1	0.326228	1.11945	3.75091	-0.784282	-0.341805	1.12609
	CdChr04A01312.1	0	0	0.206731	-0.57735	-0.57735	1.1547
	CdChr04B02673.1	2.1323	41.7635	67.4472	-1.06313	0.141293	0.921839
	CdChr05A01104.1	0.517394	1.02628	7.41215	-0.642306	-0.50986	1.15217
	CdChr05B01233.1	0	5.72352	13.7508	-0.939769	-0.111171	1.05094
	CdChr05B03382.1	0.991494	56.59	2.45666	-0.600316	1.15439	-0.554075
	CdChr05B04830.1	0.371539	0.884656	1.22276	-1.06109	0.136114	0.924971
	CdChr05D00818.2	0.509743	1.08221	2.50703	-0.83284	-0.276244	1.10908
	CdChr05D02267.1	0.424166	12.3776	16.2416	-1.12256	0.326989	0.795572
	CdChr05D03833.1	29.0534	103.351	94.9436	-1.14852	0.677575	0.470946
	CdChr06A03155.1	0.97952	125.687	239.687	-1.01461	0.0298912	0.984719
	CdChr06B03107.1	8.72843	60.1935	215.129	-0.80006	-0.32103	1.12109
	CdChr06C02209.1	0	0.189595	0.404033	-0.978888	-0.0409659	1.01985
	CdChr06D00823.1	0.595226	3.38347	6.36733	-0.988515	-0.022588	1.0111
	CdChr07A01315.1	0.42394	0	0	1.1547	-0.57735	-0.57735
	CdChr07A02878.1	3.08539	0	0	1.1547	-0.57735	-0.57735
	CdChr07A03723.1	0.410747	0.357118	0.311663	1.02634	-0.0549348	-0.9714
	CdChr07B02013.1	247.522	57.374	2.26913	1.12792	-0.349832	-0.778086
	CdChr07B03101.1	1.55824	0.205259	2.13743	0.26012	-1.10436	0.844236
	CdChr07C00138.1	0.119001	0.267435	0.791078	-0.774659	-0.354241	1.1289
	CdChr07C00140.1	0	5.85481	0	-0.57735	1.1547	-0.57735
	CdChr07C01290.1	29.5639	8.67019	2.63607	1.12807	-0.350526	-0.777548
	CdChr07D00047.1	0.83684	0	1.65359	0.00809813	-1.00402	0.995926
	CdChr07D00049.1	0	0.804984	0.211856	-0.812297	1.11687	-0.304577
	CdChr07D02981.1	0	0.191183	0	-0.57735	1.1547	-0.57735
	CdChr08A00393.1	26.5429	12.6272	21.2105	0.913853	-1.0682	0.154346
	CdChr08A00396.1	0.299006	0.151782	3.92268	-0.542543	-0.611471	1.15401
	CdChr08B04052.1	1.14969	0.204623	7.17613	-0.447876	-0.697775	1.14565
	CdChr08B04055.1	7.86552	32.9308	80.6492	-0.882124	-0.204223	1.08635
	CdChr08C00439.1	0	1.07097	6.94747	-0.714563	-0.428244	1.14281
	CdChr08C03199.1	0	2.28418	0	-0.57735	1.1547	-0.57735
	CdChr08D00724.1	0.159571	13.742	0	-0.567206	1.15464	-0.587435
	CdChr09A03310.2	1.88074	0	0	1.1547	-0.57735	-0.57735
	CdChr09A03311.4	16.5278	4.07098	24.8836	0.130519	-1.05885	0.928332
	CdChr09A03312.1	2.09333	1.60477	2.25756	0.318386	-1.12043	0.802042
	CdChr09B02955.3	21.0952	6.30862	42.9817	-0.128267	-0.929677	1.05794
	CdChr09B02956.1	0.123631	5.52269	0.530139	-0.64363	1.15206	-0.508429
	CdChr09D02891.1	0.166763	0	0	1.1547	-0.57735	-0.57735
	CdChr09D02892.1	0.866952	0.202947	0.854586	0.593552	-1.15455	0.560996
	CdChr10A01959.1	0	0	0.915045	-0.57735	-0.57735	1.1547
OPR	CwChr03A058360.1	1.78242	2.81129	8.90163	-0.705862	-0.438472	1.14433
	CwChr03B052520.1	0.190559	0.849274	3.51743	-0.754127	-0.380214	1.13434
	CwChr05A051020.1	4.41488	2.20394	2.27104	1.15429	-0.603824	-0.550465
	CwChr05B009090.2	2.03421	2.14959	2.73884	-0.72323	-0.417938	1.14117
	CwChr06A013560.1	0.997307	1.36365	1.62182	-1.05249	0.11491	0.937581
	CwChr06B032130.1	0.956903	2.27645	4.9722	-0.868906	-0.224146	1.09305
	CwChr07A033340.1	41.076	21.052	43.0138	0.495826	-1.15103	0.655203
	CwChr07B003260.1	52.4532	22.1802	45.2971	0.788534	-1.12479	0.336254
	CwChr08A001980.1	2.6779	6.78188	3.34693	-0.722572	1.1413	-0.418725
	CwChr08A017150.1	0.434078	0	0	1.1547	-0.57735	-0.57735
	CwChr08A024070.1	0	0.0446661	0.0511678	-1.14681	0.456694	0.690115
	CwChr08A025670.1	8.1174	11.8509	5.41642	-0.106519	1.049	-0.942477
	CwChr08B007090.1	7.13307	8.62818	1.95361	0.350623	0.777473	-1.1281
	CwChr08B017700.1	0.0386272	0.0356807	0	0.644501	0.507487	-1.15199
	CwChr08B027760.1	1.41371	12.1653	3.71454	-0.768509	1.13061	-0.3621
	CwChr08B041380.1	4.15278	0.359953	0.657047	1.15183	-0.646343	-0.505491
	CwChr09A008320.1	2.65523	1.21924	6.66347	-0.30388	-0.81281	1.11669
	CwChr09A012370.1	0.152552	0	0.282754	0.0526412	-1.02528	0.97264
	CwChr09A016480.1	0.0826535	0.0191499	0.0615281	0.872306	-1.09137	0.219066
	CwChr09A020240.1	0.139787	0.0942674	0.251203	-0.272047	-0.835826	1.10787
	CwChr09A027520.1	0.109582	0.705521	1.5511	-0.9376	-0.114878	1.05248
	CwChr09A029590.1	0	0	0.0409562	-0.57735	-0.57735	1.1547
	CwChr09A030430.1	0.184976	0.0824641	0.91963	-0.461453	-0.68595	1.1474
	CwChr09A039220.1	3.74813	0.710696	1.77444	1.08377	-0.886973	-0.196795
	CwChr09A042840.1	48.9453	15.5184	76.8722	0.0596819	-1.0285	0.968822
	CwChr09A044500.1	0.561806	0.0884935	1.27315	-0.13306	-0.926809	1.05987
	CwChr09B002750.2	83.3868	40.9043	132.498	-0.0482039	-0.975026	1.02323
	CwChr09B007890.1	0.123602	0.0161097	0.10091	0.765911	-1.13131	0.3654
	CwChr09B010370.1	0.0520617	0	0.393547	-0.451286	-0.694822	1.14611
	CwChr09B012070.1	2.83505	0.603075	1.50911	1.0565	-0.931808	-0.12469
	CwChr09B013580.1	1.3787	0.360042	3.27791	-0.198201	-0.886058	1.08426
	CwChr09B016780.1	2.96361	0.74092	1.85371	0.999567	-1.00043	0.000866217
	CwChr09B018410.1	31.1266	5.8602	30.0423	0.614887	-1.15387	0.538982
	CwChr09B033210.1	0	0	0.313842	-0.57735	-0.57735	1.1547
	CwChr09B033380.1	0.0468731	0	0.0500934	0.518975	-1.1528	0.63382
	CdChr03A02633.1	0	0.261955	0	-0.57735	1.1547	-0.57735
	CdChr03A02758.1	0	0.498263	0	-0.57735	1.1547	-0.57735
	CdChr05A05075.1	0.587971	1.37257	0.963018	-0.985021	1.01433	-0.0293132
	CdChr06C00031.1	1.3583	5.23874	5.71498	-1.14895	0.474835	0.674119
	CdChr07A02570.1	1282.84	1943.22	1874.05	-1.14945	0.670019	0.479426
	CdChr07C02591.1	0.215889	0.181476	0	0.719304	0.422621	-1.14193
	CdChr07D02523.1	17.8608	207.915	21.1907	-0.592588	1.15457	-0.561977
	CdChr08B02805.1	0	0.299775	3.31551	-0.657154	-0.493683	1.15084
	CdChr08B02809.1	1.29929	0.632004	2.22979	-0.109329	-0.940843	1.05017
	CdChr08C01682.1	0.159143	0	0	1.1547	-0.57735	-0.57735
	CdChr08D02251.3	0.0759637	0	0.608869	-0.459076	-0.688033	1.14711
	CdChr08D02257.2	2.10052	0.415448	0.39687	1.15465	-0.567829	-0.586819
	CdChr09A03203.1	0.589728	9.11677	0.315144	-0.549698	1.15427	-0.604568
	CdChr09A03207.1	0.304784	1.70187	0.488619	-0.694185	1.1462	-0.452019
	CdChr09A03211.1	0.115627	1.36361	0.148134	-0.600049	1.1544	-0.55435
	CdChr09A03212.1	4.88999	0	0.588341	1.14767	-0.684025	-0.463644
	CdChr09A03216.1	0	0	1.97965	-0.57735	-0.57735	1.1547
	CdChr09A03217.1	496.987	64.6281	218.727	1.08097	-0.892097	-0.188871
	CdChr09A03218.1	613.115	97.6128	619.022	0.567456	-1.15464	0.587189
	CdChr09B02755.1	358.206	53.807	283.202	0.797445	-1.12195	0.324507
	CdChr09B02756.1	237.655	36.227	74.99	1.13556	-0.749123	-0.386432
	CdChr09B02757.1	6.76137	6.41007	8.94908	-0.444947	-0.700303	1.14525
	CdChr09B02759.1	0.138911	0	0.122925	0.67931	-1.1483	0.468988
	CdChr09B02760.1	0	0.728746	0	-0.57735	1.1547	-0.57735
	CdChr09B02763.1	4.02683	1.51438	0.711143	1.12314	-0.329383	-0.79376
	CdChr09B02767.1	0	3.05666	0.717478	-0.787055	1.12524	-0.338189
	CdChr09C03024.1	0	0	0.691588	-0.57735	-0.57735	1.1547
	CdChr09D02672.1	0.465831	0	0	1.1547	-0.57735	-0.57735
	CdChr09D02739.1	0	0	0.486613	-0.57735	-0.57735	1.1547
	CdChr09D02740.1	6.7715	0	10.5356	0.187771	-1.08058	0.892804
CIR	CwChr01A072480.1	0	0.0401808	0.0942459	-0.947473	-0.0978594	1.04533
	CwChr04A048150.1	0	0.0381009	0.0446836	-1.1439	0.435512	0.70839
	CwChr04A017580.1	0	0.0778842	0	-0.57735	1.1547	-0.57735
	CwChr07A014790.1	0.0417122	0.0382029	0	0.651527	0.499848	-1.15138
	CwChr01B031400.1	1.52586	1.47921	0.170574	0.607402	0.546768	-1.15417
	CwChr01B039110.1	94.7222	109.787	98.3831	-0.794433	1.12293	-0.328496
	CwChr04B021590.1	0.0429972	0.0393798	0	0.651527	0.499848	-1.15138
	CdChr01A03028.1	0	0	0.5646	-0.57735	-0.57735	1.1547
	CdChr01B02651.1	0	0.177453	0.373618	-0.982895	-0.0333746	1.01627
	CdChr01B02659.1	0	0	0.208894	-0.57735	-0.57735	1.1547
	CdChr04A01573.1	0	0.641327	0	-0.57735	1.1547	-0.57735
	CdChr07A00532.1	0	0	0.665303	-0.57735	-0.57735	1.1547
CAR	CwChr01A015710.1	9.52437	6.99797	6.23532	1.12602	-0.341506	-0.784512
	CwChr01A067470.1	0	0.0436175	0.234166	-0.743557	-0.393298	1.13686
	CwChr01A015560.1	16.749	34.1638	17.6498	-0.62268	1.15348	-0.530801
	CwChr01A027830.1	31.7848	38.5784	15.4342	0.267783	0.838847	-1.10663
	CwChr01A024330.1	2.15006	2.32322	4.74529	-0.635993	-0.51665	1.15264
	CwChr01A056560.1	11.7953	9.29275	4.64403	0.886749	0.197138	-1.08389
	CwChr02A066040.1	0	0.11922	0	-0.57735	1.1547	-0.57735
	CwChr02A019290.1	15.8037	53.1026	116.008	-0.905021	-0.16854	1.07356
	CwChr02A000950.1	0	0.0787336	0.592715	-0.695315	-0.450718	1.14603
	CwChr02A028000.1	2.49056	0.869884	2.94329	0.357122	-1.12953	0.772411
	CwChr02A056850.1	0.264519	1.48345	6.59729	-0.749157	-0.38639	1.13555
	CwChr02A005160.1	0	2.80384	0.355844	-0.689972	1.14683	-0.456858
	CwChr02A029790.1	0	0.0520049	0.326246	-0.719306	-0.422619	1.14192
	CwChr02A015170.1	12.829	9.32735	5.05058	0.965189	0.0663197	-1.03151
	CwChr02A010840.1	2.95475	6.40821	12.019	-0.912095	-0.157191	1.06929
	CwChr02A046180.1	127.192	29.9914	6.8001	1.13551	-0.386221	-0.749293
	CwChr02A056710.1	0.0443132	0	0	1.1547	-0.57735	-0.57735
	CwChr03A020110.1	16.3126	2.43158	0.260501	1.1457	-0.4482	-0.697495
	CwChr03A063680.1	216.458	32.4763	3.71362	1.1457	-0.448256	-0.697447
	CwChr03A058060.1	106.721	49.3941	36.1318	1.13652	-0.39151	-0.745011
	CwChr03A020970.1	24.5427	21.5606	23.1236	0.983539	-1.01569	0.0321463
	CwChr03A038450.1	0.0739985	83.5768	0.377672	-0.580503	1.15469	-0.574192
	CwChr03A018720.1	0.106649	3.52784	0.0342081	-0.559113	1.15451	-0.595398
	CwChr03A056720.1	3.56013	0.860082	4.38952	0.337877	-1.12517	0.787293
	CwChr03A054400.1	0	0.133948	0.141863	-1.15328	0.526998	0.626279
	CwChr04A025070.1	0.0273953	0.0250905	0.140582	-0.559808	-0.594716	1.15452
	CwChr04A028940.1	0	0.105134	0.363455	-0.835138	-0.273017	1.10815
	CwChr05A003930.1	0	0.609791	0	-0.57735	1.1547	-0.57735
	CwChr05A009630.1	0.53745	2.74921	0	-0.383023	1.13489	-0.751871
	CwChr05A045940.1	3.11849	42.7446	0.430371	-0.519691	1.15284	-0.63315
	CwChr05A034670.1	0.0482147	0	0.512708	-0.490105	-0.660402	1.15051
	CwChr05A021200.1	0.112102	0.620919	40.1158	-0.5884	-0.56623	1.15463
	CwChr05A039860.1	6.86991	4.43968	11.8886	-0.22714	-0.866892	1.09403
	CwChr05A019120.1	11.5799	6.89501	6.99909	1.15448	-0.596693	-0.557789
	CwChr06A013390.1	10.9085	8.2394	37.8674	-0.494007	-0.656859	1.15087
	CwChr07A015020.1	0.0976402	0.0894257	0	0.651527	0.499848	-1.15138
	CwChr07A017780.1	0.9216	0.363288	6.92582	-0.498924	-0.652373	1.1513
	CwChr07A038920.1	34.8759	93.2955	89.1778	-1.1524	0.639345	0.513051
	CwChr08A010770.1	16.3044	12.0431	62.8747	-0.50014	-0.65126	1.1514
	CwChr08A003000.1	0.161431	0.098437	0	0.919457	0.145209	-1.06467
	CwChr08A013250.1	0	0.111079	0.27171	-0.934047	-0.120911	1.05496
	CwChr08A037540.1	0	0	0.20984	-0.57735	-0.57735	1.1547
	CwChr08A026870.1	0.842611	5.46729	0.197175	-0.461433	1.1474	-0.685967
	CwChr08A000970.1	0.0615774	0.0563969	0	0.651527	0.499848	-1.15138
	CwChr08A027360.1	4.44468	10.2462	0.244997	-0.106323	1.04891	-0.942591
	CwChr08A045670.1	9.56651	4.41098	0.93773	1.0583	-0.129158	-0.929146
	CwChr08A024930.1	4.99471	12.9004	9.39506	-1.03553	0.960212	0.075317
	CwChr08A036810.1	0.0506742	0	2.05528	-0.555602	-0.598829	1.15443
	CwChr09A014920.1	0.067085	0.368807	1.20548	-0.813938	-0.302347	1.11628
	CwChr09A028190.1	0.617528	0.902419	4.88605	-0.63601	-0.516631	1.15264
	CwChr09A011740.1	0.138501	0.0792615	0.0198895	0.999627	0.000745943	-1.00037
	CwChr09A010860.1	10.0089	6.12701	1.65149	0.975505	0.0473106	-1.02282
	CwChr09A039290.1	19.0726	4.87489	17.0321	0.705138	-1.14446	0.439318
	CwChr09A010620.1	0.0484723	0.0432579	0.0507317	0.256985	-1.10341	0.846428
	CwChr09A008110.1	0.80573	0.0326278	0.549649	0.871107	-1.09197	0.22086
	CwChr09A015950.1	5.9307	14.7397	6.64687	-0.648996	1.1516	-0.502608
	CwChr01B034890.1	1.13367	3.01677	1.08762	-0.556307	1.15445	-0.598141
	CwChr01B018900.1	0.645916	6.26971	0.165558	-0.505139	1.15181	-0.646667
	CwChr01B032060.1	8.30325	8.13452	6.73806	0.672763	0.476356	-1.14912
	CwChr01B047030.1	0.0532106	0	0	1.1547	-0.57735	-0.57735
	CwChr01B011390.1	18.048	41.152	17.4528	-0.555191	1.15442	-0.59923
	CwChr01B030180.3	33.7843	36.906	21.398	0.376501	0.757099	-1.1336
	CwChr01B056470.1	0.926075	5.28856	6.76924	-1.11988	0.316224	0.803658
	CwChr01B027390.1	7.43646	3.03768	3.46781	1.15015	-0.663761	-0.486389
	CwChr02B010850.1	7.59804	1.50857	20.9319	-0.243077	-0.856053	1.09913
	CwChr02B003570.1	10.8541	40.7504	72.0403	-0.992322	-0.0151838	1.00751
	CwChr02B015720.1	0	0.0729939	0.340807	-0.768671	-0.361894	1.13057
	CwChr02B009150.1	6.52432	1.00279	2.18801	1.13045	-0.769097	-0.361352
	CwChr02B031220.1	1.06803	2.49037	3.8692	-1.00514	0.0103544	0.994783
	CwChr02B053990.1	0	1.8615	0.372208	-0.755885	1.1339	-0.37802
	CwChr02B055150.1	0	0.0520049	0	-0.57735	1.1547	-0.57735
	CwChr02B057120.1	8.39755	5.02171	2.52546	1.04603	-0.0994892	-0.946537
	CwChr02B053490.1	5.34323	9.99036	21.0575	-0.840745	-0.265091	1.10584
	CwChr02B057890.1	120.82	24.0659	6.42486	1.1428	-0.428181	-0.714616
	CwChr02B013370.1	9.23682	0	0	1.1547	-0.57735	-0.57735
	CwChr03B025960.1	0.502825	0.785345	0.975106	-1.05868	0.130102	0.928582
	CwChr03B052680.2	139.126	36.756	12.7151	1.13604	-0.388952	-0.747085
	CwChr03B001620.1	177.855	49.4369	36.9442	1.15099	-0.495413	-0.655578
	CwChr03B022990.1	30.3197	36.259	36.4868	-1.15409	0.544473	0.609615
	CwChr03B020560.1	0.107713	93.226	0.611226	-0.582039	1.15469	-0.572648
	CwChr03B000140.1	0	4.08834	0.0364369	-0.585086	1.15467	-0.56958
	CwChr03B015130.1	0.0309775	0	0	1.1547	-0.57735	-0.57735
	CwChr03B030840.1	0.902721	0.0922963	3.69907	-0.349823	-0.778093	1.12792
	CwChr03B058980.1	0	0.201225	1.74308	-0.679636	-0.46862	1.14826
	CwChr04B024360.1	0	0	0.45906	-0.57735	-0.57735	1.1547
	CwChr04B038120.1	0.161102	0.301995	0.696014	-0.812486	-0.30432	1.11681
	CwChr04B013810.1	0.169683	0.104238	0.604009	-0.452678	-0.693613	1.14629
	CwChr04B020530.1	0	0.0318765	0.837818	-0.610595	-0.543455	1.15405
	CwChr05B021760.1	0.113304	0	0	1.1547	-0.57735	-0.57735
	CwChr05B006390.1	0.0946208	0.0437063	0	1.0244	-0.050738	-0.973665
	CwChr05B022650.1	0	0.0489094	0	-0.57735	1.1547	-0.57735
	CwChr05B027660.1	0.188499	3.74514	0	-0.532105	1.15355	-0.621443
	CwChr05B044450.1	0.983617	17.1802	0.0606709	-0.528759	1.15337	-0.624614
	CwChr05B046910.1	0.109431	0.710952	23.3928	-0.599863	-0.554541	1.1544
	CwChr05B030290.1	7.22304	15.6874	5.06961	-0.374796	1.13326	-0.758459
	CwChr05B002720.1	44.042	20.0209	34.1729	0.935623	-1.05386	0.118242
	CwChr06B040850.1	5.20737	10.3499	26.3593	-0.794532	-0.328364	1.1229
	CwChr07B026190.1	0.104639	0.143586	0.111084	-0.724774	1.14086	-0.41609
	CwChr07B017550.1	7.19768	1.52817	16.0666	-0.14554	-0.919255	1.06479
	CwChr07B031800.1	43.633	112.616	93.0843	-1.11029	0.829806	0.280486
	CwChr07B007350.1	0	0	0.0742409	-0.57735	-0.57735	1.1547
	CwChr08B037350.1	34.8648	65.1276	242.697	-0.706848	-0.437319	1.14417
	CwChr08B022690.1	0.404683	0.0494242	0	1.14744	-0.461783	-0.685661
	CwChr08B027840.1	8.9981	0.303275	1.08664	1.15087	-0.656867	-0.493999
	CwChr08B007660.1	0	0	0.292162	-0.57735	-0.57735	1.1547
	CwChr08B020370.1	0.0963441	0.0882386	0.370212	-0.551917	-0.602415	1.15433
	CwChr08B040000.1	0	0	0.451313	-0.57735	-0.57735	1.1547
	CwChr08B011490.1	1.58691	7.15578	0.111095	-0.367232	1.1317	-0.764464
	CwChr08B044980.1	0.456117	0.113916	0	1.12097	-0.320549	-0.800421
	CwChr08B054240.1	0.125329	2.67435	0.039485	-0.548443	1.15423	-0.605783
	CwChr08B027850.1	0.984948	0.038188	0	1.15402	-0.542791	-0.611233
	CwChr08B006620.1	8.96369	17.3635	0	0.0216454	0.989002	-1.01065
	CwChr08B013990.1	2.25587	2.6517	0.151591	0.423774	0.718334	-1.14211
	CwChr08B050410.1	18.9434	30.9755	23.3038	-0.897013	1.07821	-0.181196
	CwChr08B048340.1	8.64027	16.6913	14.2001	-1.10071	0.852557	0.248154
	CwChr08B040550.1	0	0.284975	0.557657	-1.00727	0.0146953	0.992571
	CwChr09B013210.1	0.602259	0.503844	6.03796	-0.561744	-0.592818	1.15456
	CwChr09B012790.1	23.0667	3.61364	15.1758	0.931579	-1.05665	0.125074
	CwChr09B040550.1	23.9258	22.8427	12.7026	0.662616	0.487658	-1.15027
	CwChr09B018500.1	11.8411	4.13497	8.32965	0.969177	-1.02821	0.0590305
	CwChr09B010490.1	0	0.0587911	0	-0.57735	1.1547	-0.57735
	CwChr09B036540.1	3.47705	0.035803	0.813089	1.12761	-0.779147	-0.348462
	CwChr09B034080.1	10.533	58.2497	15.0008	-0.660035	1.15054	-0.49051
	CdChr01A02720.1	0	1.03024	0.949375	-1.15182	0.646487	0.505334
	CdChr01A02802.1	0.106285	0.174009	0.136166	-0.958603	1.03681	-0.0782024
	CdChr01A03623.1	19.4336	17.1068	0.249065	0.684896	0.462653	-1.14755
	CdChr01A04986.1	4.94003	0.570137	1.1262	1.14679	-0.690276	-0.45651
	CdChr01A07192.1	37.213	0.25045	2.71695	1.15264	-0.635999	-0.516643
	CdChr01B00487.1	0.397619	0.195748	0.546745	0.0998048	-1.04616	0.946355
	CdChr01B00768.1	23.7376	16.7585	0	0.839261	0.267196	-1.10646
	CdChr01B00769.1	0.448922	0	0	1.1547	-0.57735	-0.57735
	CdChr01B02481.1	2.42135	1.76317	0.561373	0.889996	0.192129	-1.08212
	CdChr01B03302.1	0.128948	0.118594	0	0.648097	0.503585	-1.15168
	CdChr01C00558.2	0.320803	9.40316	0	-0.547045	1.15418	-0.607135
	CdChr01C00559.1	0.177781	0.553626	0	-0.233575	1.09611	-0.86254
	CdChr01C01816.1	0.436566	0.961827	0.163344	-0.207023	1.08731	-0.880285
	CdChr01C02615.1	2.38208	7.9954	0.123154	-0.275845	1.10897	-0.833124
	CdChr01C06186.1	0.408753	17.3096	4.25632	-0.78074	1.12714	-0.346402
	CdChr01D07434.1	2.77069	4.54966	3.2314	-0.808585	1.11819	-0.3096
	CdChr01D07433.1	4.91225	73.2461	0.18559	-0.518581	1.15277	-0.634189
	CdChr01D06355.1	3.61816	69.6526	0.388456	-0.535547	1.15371	-0.618168
	CdChr01D00377.3	1.0649	15.2826	14.6127	-1.15369	0.618604	0.53509
	CdChr01D00310.1	3.69504	4.77354	5.73884	-1.01794	0.0369096	0.981034
	CdChr02A04721.1	0	0	0.665303	-0.57735	-0.57735	1.1547
	CdChr02A05745.1	0.740991	0	0.442457	0.929431	-1.05811	0.12868
	CdChr02A06631.1	0.488284	4.9573	7.53596	-1.07658	0.176709	0.899867
	CdChr02B02371.1	0	0.302885	0.479789	-1.07524	0.173073	0.902167
	CdChr02B02370.2	0	0	8.28378	-0.57735	-0.57735	1.1547
	CdChr02B02357.1	0.449361	0.334603	1.04734	-0.420889	-0.720759	1.14165
	CdChr02B01875.1	0	2.2914	8.41516	-0.820314	-0.293628	1.11394
	CdChr02C02073.1	0	0.207166	0	-0.57735	1.1547	-0.57735
	CdChr02C01589.1	0.15316	0	3.54546	-0.538719	-0.615138	1.15386
	CdChr02D02479.1	0	0	4.09311	-0.57735	-0.57735	1.1547
	CdChr02D04214.1	0	0.134273	0.0559113	-0.939897	1.05085	-0.110952
	CdChr02D04217.1	1.19314	2.70291	0.852803	-0.395859	1.13733	-0.74147
	CdChr02D04218.1	4.37534	10.5962	1.5443	-0.244018	1.09942	-0.855407
	CdChr02D04232.1	0.211684	0	0.548984	-0.151229	-0.915772	1.067
	CdChr02D04710.1	0	0	0.21732	-0.57735	-0.57735	1.1547
	CdChr02D06491.1	3.24185	8.43193	0.190606	-0.171108	1.07451	-0.903406
	CdChr02D06536.1	3.23827	8.12974	0.104208	-0.144831	1.06452	-0.919687
	CdChr03A05714.1	0.207966	0.253089	0.269671	-1.1151	0.297926	0.817179
	CdChr03A05713.1	4.1566	0.757407	21.2395	-0.415547	-0.725227	1.14077
	CdChr03A05712.1	16.1981	4.58858	2.12706	1.13911	-0.405777	-0.733332
	CdChr03A04226.1	47.3441	19.2475	19.9322	1.15444	-0.598578	-0.555859
	CdChr03A04197.1	2.58806	2.31181	0	0.671807	0.477428	-1.14923
	CdChr03A02330.1	0	0	0.286798	-0.57735	-0.57735	1.1547
	CdChr03A02326.1	0.96777	0	0	1.1547	-0.57735	-0.57735
	CdChr03A01932.1	9.26237	10.6106	49.4446	-0.606639	-0.547558	1.1542
	CdChr03B01273.1	0.196681	0	0	1.1547	-0.57735	-0.57735
	CdChr03D03746.1	0	0	0.169213	-0.57735	-0.57735	1.1547
	CdChr03D03745.1	0	0	0.153118	-0.57735	-0.57735	1.1547
	CdChr03D02417.1	19.4662	5.79518	20.6467	0.504367	-1.15174	0.647378
	CdChr03D02391.2	0.759745	4.49199	0	-0.412103	1.1402	-0.728094
	CdChr03D01438.1	2.82637	4.07857	6.47794	-0.880908	-0.206076	1.08698
	CdChr03D01435.1	0.582424	0	0	1.1547	-0.57735	-0.57735
	CdChr03D01288.1	5.06851	8.548	61.674	-0.631321	-0.521642	1.15296
	CdChr04A03068.1	0	0	0.207888	-0.57735	-0.57735	1.1547
	CdChr04A03067.1	0	0	1.07581	-0.57735	-0.57735	1.1547
	CdChr04A03066.1	0	0	0.407949	-0.57735	-0.57735	1.1547
	CdChr04A03064.1	0	0	0.458746	-0.57735	-0.57735	1.1547
	CdChr04B00897.1	0	0	0.410711	-0.57735	-0.57735	1.1547
	CdChr04B00898.1	0	0	0.683284	-0.57735	-0.57735	1.1547
	CdChr04B00899.1	0	0	1.81492	-0.57735	-0.57735	1.1547
	CdChr04B00901.2	0	0	0.775931	-0.57735	-0.57735	1.1547
	CdChr04D01517.1	0	0	4.43444	-0.57735	-0.57735	1.1547
	CdChr04D01521.2	0	0	3.75758	-0.57735	-0.57735	1.1547
	CdChr04D01523.1	0	0	10.6873	-0.57735	-0.57735	1.1547
	CdChr04D01524.1	0	0	16.212	-0.57735	-0.57735	1.1547
	CdChr05A04646.1	0	0.296401	0	-0.57735	1.1547	-0.57735
	CdChr05A02199.1	1.88143	1.38996	1.16516	1.099	-0.242649	-0.856346
	CdChr05A01027.1	12.406	50.4343	164.594	-0.800531	-0.320402	1.12093
	CdChr05B04792.1	0	2.56252	0	-0.57735	1.1547	-0.57735
	CdChr05B04788.1	0	0.301004	1.66311	-0.738796	-0.39913	1.13793
	CdChr05B02094.1	3.83127	1.74583	0.731745	1.09365	-0.225978	-0.867674
	CdChr05D03793.1	0	0	0.237757	-0.57735	-0.57735	1.1547
	CdChr05D03790.1	0	2.69996	0	-0.57735	1.1547	-0.57735
	CdChr05D03789.1	0	0	0.597201	-0.57735	-0.57735	1.1547
	CdChr05D03786.1	0	0.203193	0	-0.57735	1.1547	-0.57735
	CdChr05D01455.2	0.349503	0	0.144151	1.053	-0.936854	-0.116148
	CdChr05D00737.1	1.69883	7.49135	4.35843	-0.971682	1.0261	-0.0544143
	CdChr06A03995.1	58.051	7.59133	32.383	1.00574	-0.994161	-0.011578
	CdChr06A03721.1	0.231643	0.236309	0.207476	0.420017	0.72149	-1.14151
	CdChr06C02785.1	3.67522	0.410605	0.745	1.14969	-0.667933	-0.481754
	CdChr06D00248.1	0.773145	0	0.226911	1.10664	-0.838809	-0.267836
	CdChr07A03370.1	0	0.0652982	0	-0.57735	1.1547	-0.57735
	CdChr07A02454.1	8.21193	3.45885	3.26637	1.15402	-0.542657	-0.611362
	CdChr07A02253.1	236.744	613.565	1401.96	-0.864469	-0.230728	1.0952
	CdChr07B00867.1	13.5525	1.92159	1.34856	1.1537	-0.535245	-0.618456
	CdChr07B01080.1	2.67966	1.3722	7.53338	-0.364141	-0.766903	1.13104
	CdChr07C02714.1	0	0.155025	0.13611	-1.14746	0.685554	0.461905
	CdChr07C02470.1	0	0	0.435001	-0.57735	-0.57735	1.1547
	CdChr07D02396.1	0.807002	1.64287	17.6591	-0.620796	-0.532786	1.15358
	CdChr08A03605.1	0	0.214475	0	-0.57735	1.1547	-0.57735
	CdChr08A03601.1	0.130495	0.158808	0	0.4021	0.73636	-1.13846
	CdChr08A03600.1	0	0.35993	0	-0.57735	1.1547	-0.57735
	CdChr08A03597.1	0	0.116215	0.276138	-0.943308	-0.105084	1.04839
	CdChr08A03593.1	0	0	0.162413	-0.57735	-0.57735	1.1547
	CdChr08A00419.2	0.860962	0.45082	0	0.983885	0.0314869	-1.01537
	CdChr08B00851.1	1.52263	0.23803	0.708226	1.07651	-0.899977	-0.176534
	CdChr08B00852.1	9.82095	1.09734	0	1.14868	-0.472385	-0.676299
	CdChr08B00858.1	5.89677	1.29293	2.36721	1.12562	-0.785823	-0.339798
	CdChr08B00861.1	0	0.210047	0.442242	-0.982895	-0.0333746	1.01627
	CdChr08B00868.1	4.29864	22.4379	1.85265	-0.465172	1.14785	-0.68268
	CdChr08B00869.1	2.86869	0.651018	0.916566	1.14774	-0.683508	-0.464232
	CdChr08B04030.1	0	0.199022	0	-0.57735	1.1547	-0.57735
	CdChr08C03460.1	1.28795	5.35479	6.78798	-1.11769	0.307687	0.810001
	CdChr08C03458.1	0	0	1.13448	-0.57735	-0.57735	1.1547
	CdChr08C03457.1	0.156308	0	0	1.1547	-0.57735	-0.57735
	CdChr08C03454.1	1.0765	0.16807	12.4932	-0.509959	-0.642214	1.15217
	CdChr08C03453.1	0	0	4.15921	-0.57735	-0.57735	1.1547
	CdChr08C03451.1	2.29858	2.14348	8.16469	-0.55461	-0.599796	1.15441
	CdChr08C03450.1	11.8762	2.59463	2.69576	1.15465	-0.586812	-0.567837
	CdChr08C00504.1	0	3.57436	0.482807	-0.697336	1.14572	-0.448385
	CdChr08C00502.1	0.131655	0	0	1.1547	-0.57735	-0.57735
	CdChr08D00516.1	1.86119	6.46454	14.851	-0.890423	-0.191468	1.08189
	CdChr08D00518.1	0	0.669438	0.39643	-1.05549	0.933273	0.12222
	CdChr08D00519.1	13.5177	2.9613	2.49036	1.15388	-0.539173	-0.614704
	CdChr08D00522.1	0.861945	0.182028	6.42784	-0.475292	-0.673712	1.149
	CdChr08D00524.1	0	0	2.98427	-0.57735	-0.57735	1.1547
	CdChr08D00525.1	11.2031	22.7573	33.5027	-1.01187	0.0241757	0.987693
	CdChr08D00526.1	10.24	0.312637	4.53783	1.04574	-0.94692	-0.0988223
	CdChr08D03424.2	0.0857053	0	0.0927129	0.508148	-1.15204	0.64389
	CdChr09A00716.1	0	0.236014	0	-0.57735	1.1547	-0.57735
	CdChr09A01122.1	0	0.207101	0	-0.57735	1.1547	-0.57735
	CdChr09B00654.1	30.7488	21.0738	6.72923	0.929362	0.128795	-1.05816
	CdChr09B01318.1	0.785808	0.89534	0.874991	-1.13696	0.743118	0.393837
	CdChr09B01320.1	5.5623	0.851742	0.555861	1.1531	-0.523881	-0.629217
	CdChr09B01322.1	0.36047	0.575936	15.675	-0.589577	-0.565037	1.15461
	CdChr09B01323.1	0	0	0.227761	-0.57735	-0.57735	1.1547
	CdChr09D00618.1	16.2274	7.45754	15.9275	0.607204	-1.15418	0.546973
	CdChr09D00937.1	0.985926	0.52975	0	0.974221	0.0497035	-1.02392
	CdChr09D01162.1	0.129354	0.764174	0.33144	-0.86017	1.09723	-0.237059
	CdChr09D03018.1	0	0	0.301029	-0.57735	-0.57735	1.1547
	CdChr10A02378.1	0	0	0.222092	-0.57735	-0.57735	1.1547
	CdChr10B01581.1	0	0	3.68856	-0.57735	-0.57735	1.1547
	CdChr10D01995.1	0	0	0.189849	-0.57735	-0.57735	1.1547

## Sheet: S5
Table S5. Co-expression analysis result between citronellol synthesis pathway genes and geraniol contents.
Reference	Gene ID	Geraniol		Citronellol		Citronellal
		R	pvalue	R	pvalue	R	pvalue
TPS	CwChr07A004070.1	0.99973	0.0147814	0.999479	0.0205481	0.999568	0.0187043
	CwChr02A010950.1	0.997592	0.0441876	0.992209	0.0795171	0.992566	0.0776732
	CwChr05B014240.1	0.999316	0.0235467	0.991504	0.0830459	0.991876	0.081202
	CwChr05A027190.2	0.996871	0.0503775	0.999721	0.015048	0.999648	0.0168918
	CwChr05A044790.1	0.998434	0.0356305	0.993794	0.07096	0.994112	0.0691162
	CwChr05B012870.1	0.999827	0.0118442	0.997256	0.0471737	0.997466	0.0453299
	CwChr05B023750.2	0.997192	0.0477164	0.991504	0.0830459	0.991876	0.081202
ADH	CwChr02A033040.1	0.999981	0.00388032	0.99878	0.0314492	0.998919	0.0296053
	CwChr07A021970.1	0.999968	0.00509122	0.998872	0.0302383	0.999006	0.0283944
	CwChr07B004010.2	0.999978	0.00421958	0.998071	0.0395491	0.998247	0.0377052
	CwChr08A026360.1	0.999831	0.0117114	0.999312	0.0236181	0.999415	0.0217743
	CwChr09B039150.1	0.993187	0.0743539	0.998122	0.0390244	0.99794	0.0408682
OPR	CwChr08B041380.1	0.991799	0.0815875	0.997361	0.046258	0.997147	0.0481019
	CwChr05A051020.1	0.996444	0.0537028	0.999584	0.0183733	0.999496	0.0202171
CAR	CwChr02A056710.1	0.998337	0.0367159	0.999998	0.00138641	0.999987	0.00323025
	CwChr08B027850.1	0.999725	0.014926	0.999486	0.0204035	0.999575	0.0185597
	CwChr03B001620.1	0.999747	0.0143208	0.99696	0.0496503	0.997182	0.0478065
	CwChr02B013370.1	0.998337	0.0367159	0.999998	0.00138641	0.999987	0.00323025
	CwChr05A019120.1	0.997027	0.0491003	0.999766	0.0137708	0.999699	0.0156147

## Sheet: S6
Table S6. The list of each cluster genes.
Gene ID	p_val	avg_log2FC	pct.1	pct.2	p_val_adj	cluster
CwChr03B009360	0	6.75652	0.389	0.009	0	12
CwChr08B031530	3.21148e-245	6.0635	0.223	0.005	3.58822e-240	12
CwChr07A026220	1.36264e-207	6.07995	0.189	0.004	1.52249e-202	12
CwChr06A012930	6.55424e-156	5.22319	0.32	0.02	7.32312e-151	12
CwChr07A004930	1.04438e-146	5.55135	0.263	0.014	1.1669e-141	12
CwChr08B041790	1.80603e-143	5.69677	0.154	0.004	2.01789e-138	12
CwChr04B015890	5.10714e-129	5.34865	0.206	0.01	5.70626e-124	12
CwChr05B008620	1.68598e-123	5.65369	0.149	0.005	1.88377e-118	12
CwChr07B006150	1.40928e-122	5.68591	0.143	0.005	1.57461e-117	12
CwChr05B049040	4.81174e-118	4.97551	0.171	0.007	5.37621e-113	12
CwChr10A012660	6.96764e-118	5.13414	0.177	0.008	7.78502e-113	12
CwChr01A031140	2.39886e-111	4.96003	0.194	0.01	2.68027e-106	12
CwChr07B013770	8.45423e-106	5.25735	0.189	0.01	9.44599e-101	12
CwChr03A032500	1.93047e-103	5.28775	0.16	0.007	2.15694e-98	12
CwChr06A005200	6.00313e-96	5.30449	0.143	0.006	6.70735e-91	12
CwChr08A000140	2.73067e-90	5.24898	0.126	0.005	3.05101e-85	12
CwChr02B020180	6.63898e-90	4.43947	0.171	0.01	7.4178e-85	12
CwChr01B079420	8.12539e-88	6.43493	0.069	0.001	9.07858e-83	12
CwChr01B010200	9.90179e-86	4.91711	0.126	0.005	1.10634e-80	12
CwChr10B034200	7.01387e-85	5.06434	0.126	0.005	7.83667e-80	12
CwChr07B017470	9.67168e-85	4.85311	0.171	0.01	1.08063e-79	12
CwChr08B006670	1.02521e-78	5.61575	0.097	0.003	1.14548e-73	12
CwChr02A014010	8.38986e-75	4.75967	0.114	0.005	9.37407e-70	12
CwChr03B055870	9.90673e-75	4.58041	0.171	0.012	1.10689e-69	12
CwChr06A009390	3.85476e-67	5.82247	0.057	0.001	4.30696e-62	12
CwChr05A031570	5.58852e-67	5.64459	0.074	0.002	6.24411e-62	12
CwChr01B032560	5.53212e-66	4.16374	0.194	0.017	6.18109e-61	12
CwChr05B015680	1.55184e-64	4.55091	0.109	0.005	1.73388e-59	12
CwChr02B049670	4.67962e-63	12.2658	0.017	0	5.22859e-58	12
CwChr06B002800	4.67962e-63	11.4176	0.017	0	5.22859e-58	12
CwChr01A031800	1.00379e-62	6.97798	0.04	0.001	1.12155e-57	12
CwChr10A030920	1.29967e-55	6.16706	0.04	0.001	1.45213e-50	12
CwChr03A042650	2.59277e-54	5.28683	0.051	0.001	2.89693e-49	12
CwChr07B026320	1.42185e-53	3.40873	0.246	0.033	1.58864e-48	12
CwChr07B013930	9.93311e-52	4.95126	0.091	0.005	1.10984e-46	12
CwChr05A052240	3.94883e-47	4.31776	0.126	0.01	4.41206e-42	12
CwChr05A016620	4.31135e-46	5.35631	0.046	0.001	4.81711e-41	12
CwChr06B020330	1.06041e-42	4.29445	0.091	0.006	1.18481e-37	12
CwChr06A035750	1.24766e-42	10.7166	0.011	0	1.39402e-37	12
CwChr01B020020	5.99849e-41	5.51853	0.034	0.001	6.70217e-36	12
CwChr06B023190	6.04368e-41	5.67875	0.034	0.001	6.75266e-36	12
CwChr09A032840	9.07429e-39	5.66971	0.034	0.001	1.01388e-33	12
CwChr02A010840	2.42272e-37	5.32387	0.051	0.002	2.70693e-32	12
CwChr07A026550	3.97228e-36	4.02236	0.16	0.021	4.43827e-31	12
CwChr01A062540	1.36581e-33	5.14918	0.046	0.002	1.52603e-28	12
CwChr03B052780	2.3172e-33	5.22905	0.034	0.001	2.58903e-28	12
CwChr03B035000	2.91634e-33	4.33088	0.074	0.005	3.25846e-28	12
CwChr10B034160	1.60429e-32	5.06176	0.051	0.002	1.79249e-27	12
CwChr04B026880	2.56411e-32	4.08174	0.103	0.01	2.8649e-27	12
CwChr05A033120	9.18668e-32	7.09609	0.017	0	1.02644e-26	12
CwChr03A048160	9.45205e-32	6.42519	0.017	0	1.05609e-26	12
CwChr05B038440	1.54252e-30	5.51693	0.034	0.001	1.72347e-25	12
CwChr03A040290	2.18112e-30	5.91959	0.023	0	2.43699e-25	12
CwChr08B039390	2.8256e-29	3.33219	0.126	0.016	3.15708e-24	12
CwChr09B022650	2.85675e-29	5.26568	0.034	0.001	3.19188e-24	12
CwChr05A036830	7.86743e-29	3.92767	0.069	0.005	8.79036e-24	12
CwChr03A037330	1.05899e-28	7.78033	0.011	0	1.18322e-23	12
CwChr03B054030	2.83088e-27	6.1532	0.017	0	3.16297e-22	12
CwChr03A008880	3.0052e-25	3.16025	0.131	0.02	3.35774e-20	12
CwChr02B053490	1.60987e-24	3.76077	0.074	0.007	1.79872e-19	12
CwChr06B019010	1.80643e-24	4.04639	0.063	0.005	2.01834e-19	12
CwChr07A019430	2.5666e-22	4.78592	0.046	0.003	2.86768e-17	12
CwChr07B011890	2.81457e-22	5.32652	0.023	0.001	3.14475e-17	12
CwChr03A024180	5.66196e-22	4.6518	0.034	0.002	6.32617e-17	12
CwChr09A039110	6.57044e-22	4.63598	0.051	0.004	7.34122e-17	12
CwChr03B036440	1.02254e-21	6.91402	0.011	0	1.14249e-16	12
CwChr09A024570	1.04022e-21	6.00397	0.011	0	1.16225e-16	12
CwChr05B048180	2.58398e-21	5.2117	0.034	0.002	2.88711e-16	12
CwChr01B020440	4.52466e-20	4.71132	0.034	0.002	5.05544e-15	12
CwChr06A002750	6.92818e-20	4.15412	0.074	0.008	7.74093e-15	12
CwChr01A031220	5.85011e-19	4.17678	0.046	0.003	6.53639e-14	12
CwChr03A044980	6.20437e-19	4.98975	0.029	0.001	6.93221e-14	12
CwChr01B023790	1.38748e-18	3.56748	0.069	0.008	1.55025e-13	12
CwChr06A008580	1.50224e-18	5.13771	0.023	0.001	1.67847e-13	12
CwChr03A046920	1.79991e-18	4.85137	0.034	0.002	2.01105e-13	12
CwChr06B006790	1.42977e-17	5.28523	0.023	0.001	1.5975e-12	12
CwChr03B031730	1.5668e-17	4.89823	0.034	0.002	1.7506e-12	12
CwChr03A066300	1.62586e-17	6.30358	0.011	0	1.81659e-12	12
CwChr08B005840	1.74982e-17	5.51123	0.017	0	1.95509e-12	12
CwChr01A025910	1.97607e-17	4.46904	0.04	0.003	2.20789e-12	12
CwChr01A027860	5.37701e-17	4.88802	0.029	0.002	6.00779e-12	12
CwChr03B010740	1.67707e-16	3.61638	0.057	0.006	1.87381e-11	12
CwChr03A004720	2.17021e-16	2.93744	0.114	0.022	2.4248e-11	12
CwChr09B028410	4.87616e-16	4.95279	0.017	0.001	5.44818e-11	12
CwChr05A035320	4.88987e-16	4.84321	0.017	0.001	5.46351e-11	12
CwChr09A026980	4.88987e-16	5.09996	0.017	0.001	5.46351e-11	12
CwChr03A051350	8.93689e-15	1.31332	0.697	0.54	9.98528e-10	12
CwChr06B015260	1.03669e-14	6.07537	0.011	0	1.1583e-09	12
CwChr01A050880	1.05252e-14	5.00989	0.011	0	1.17599e-09	12
CwChr01A046510	1.05652e-14	4.91875	0.011	0	1.18046e-09	12
CwChr02B007990	3.20997e-14	4.20194	0.034	0.003	3.58653e-09	12
CwChr04A038510	6.84762e-14	4.94888	0.023	0.001	7.65091e-09	12
CwChr03A009550	1.2956e-13	3.75096	0.034	0.003	1.44758e-08	12
CwChr07A020560	7.90881e-13	3.4259	0.069	0.011	8.8366e-08	12
CwChr09A044320	3.45166e-12	3.57762	0.046	0.005	3.85657e-07	12
CwChr09B012470	4.29174e-12	4.75723	0.017	0.001	4.79521e-07	12
CwChr08B008700	4.33676e-12	4.70277	0.017	0.001	4.84551e-07	12
CwChr02B015250	4.34582e-12	4.58942	0.017	0.001	4.85563e-07	12
CwChr06A031440	2.12181e-11	5.13474	0.017	0.001	2.37072e-06	12
CwChr06B005270	2.13432e-11	4.9214	0.017	0.001	2.3847e-06	12
CwChr01B019430	2.15957e-11	4.79871	0.017	0.001	2.41291e-06	12
CwChr02A019960	3.44536e-11	5.72697	0.011	0	3.84953e-06	12
CwChr02A016760	5.12562e-11	3.15677	0.046	0.006	5.72691e-06	12
CwChr01B059210	1.10042e-10	3.34645	0.023	0.002	1.22951e-05	12
CwChr03A048750	1.7972e-10	2.82273	0.051	0.008	2.00803e-05	12
CwChr05B022900	3.19832e-10	5.04553	0.017	0.001	3.57352e-05	12
CwChr01A015510	5.02555e-10	2.35161	0.103	0.026	5.6151e-05	12
CwChr06B007460	5.20038e-10	5.4994	0.011	0	5.81044e-05	12
CwChr03A012340	5.51426e-10	4.00367	0.029	0.003	6.16114e-05	12
CwChr05A047550	5.7844e-10	3.53663	0.029	0.003	6.46296e-05	12
CwChr03A048890	9.41595e-10	4.33403	0.023	0.002	0.000105205	12
CwChr05A007460	1.04198e-09	4.09918	0.017	0.001	0.000116422	12
CwChr03B047170	1.49383e-09	2.48586	0.069	0.014	0.000166907	12
CwChr01B070480	2.0799e-09	2.2596	0.126	0.039	0.000232389	12
CwChr08B043420	4.59466e-09	4.53998	0.011	0	0.000513366	12
CwChr04B032770	4.60501e-09	4.79537	0.011	0	0.000514522	12
CwChr02A051160	4.62578e-09	4.6369	0.011	0	0.000516843	12
CwChr01A010810	4.66759e-09	4.14532	0.011	0	0.000521514	12
CwChr10B026470	5.70034e-09	2.48553	0.109	0.032	0.000636904	12
CwChr01A062460	7.53163e-09	4.66259	0.017	0.001	0.000841517	12
CwChr03B047710	1.1391e-08	3.24778	0.029	0.003	0.00127272	12
CwChr01A021260	1.20297e-08	2.54894	0.069	0.015	0.00134409	12
CwChr08B016600	1.95308e-08	3.40547	0.034	0.005	0.0021822	12
CwChr01A074180	2.65523e-08	3.09575	0.034	0.005	0.00296671	12
CwChr01B075410	4.0469e-08	3.95875	0.017	0.001	0.00452164	12
CwChr07B031870	4.30797e-08	2.75122	0.063	0.014	0.00481334	12
CwChr07B027270	4.67989e-08	4.11711	0.023	0.002	0.00522889	12
CwChr06B005010	7.94916e-08	2.68639	0.046	0.008	0.00888168	12
CwChr03A004000	8.29348e-08	2.05192	0.097	0.029	0.00926639	12
CwChr09B000340	8.39871e-08	3.31773	0.029	0.004	0.00938396	12
CwChr05B034850	8.40536e-08	4.1596	0.017	0.001	0.00939139	12
CwChr03A023620	1.15561e-07	3.79973	0.023	0.002	0.0129118	12
CwChr05A002440	1.20625e-07	5.09195	0.011	0.001	0.0134776	12
CwChr08B044740	1.20625e-07	4.87603	0.011	0.001	0.0134776	12
CwChr02B003010	1.62832e-07	2.08965	0.08	0.022	0.0181933	12
CwChr01B075630	1.65752e-07	3.93485	0.017	0.001	0.0185196	12
CwChr03B016430	2.40426e-07	0.389387	0.891	0.799	0.026863	12
CwChr03A048620	2.42456e-07	1.76147	0.177	0.078	0.0270899	12
CwChr06A000560	2.62557e-07	3.02454	0.034	0.005	0.0293357	12
CwChr10B016580	4.25791e-07	4.87711	0.011	0.001	0.047574	12
CwChr03B040170	4.28726e-07	4.90766	0.011	0.001	0.047902	12
CwChr03A031840	4.3168e-07	4.31282	0.011	0.001	0.0482321	12
CwChr09B043430	4.44137e-07	2.99662	0.046	0.009	0.0496239	12
CwChr09B018290	6.87527e-07	1.61553	0.16	0.067	0.0768181	12
CwChr06B007210	9.87393e-07	3.06699	0.017	0.002	0.110322	12
CwChr01B044730	1.01211e-06	2.70982	0.034	0.006	0.113084	12
CwChr06B018390	1.28857e-06	3.49949	0.011	0.001	0.143974	12
CwChr08B003360	1.96669e-06	3.49897	0.023	0.003	0.21974	12
CwChr01B006960	2.37148e-06	1.6963	0.166	0.075	0.264968	12
CwChr03B050040	2.41579e-06	1.27137	0.32	0.197	0.269918	12
CwChr03B043990	3.1157e-06	1.325	0.183	0.087	0.34812	12
CwChr10A031630	3.24847e-06	4.43076	0.011	0.001	0.362955	12
CwChr05B044300	3.26776e-06	4.26387	0.011	0.001	0.36511	12
CwChr02A059060	3.27745e-06	4.1124	0.011	0.001	0.366193	12
CwChr01A016210	5.21781e-06	2.02362	0.109	0.042	0.582991	12
CwChr05B010940	6.0011e-06	2.42787	0.046	0.01	0.670509	12
CwChr08B043610	6.12717e-06	3.25325	0.023	0.003	0.684594	12
CwChr02B046790	7.41092e-06	4.66761	0.011	0.001	0.82803	12
CwChr07A010900	7.44176e-06	4.68795	0.011	0.001	0.831475	12
CwChr02A048930	7.45207e-06	4.1895	0.011	0.001	0.832627	12
CwChr03B039130	8.89754e-06	2.42843	0.074	0.023	0.994132	12
CwChr01A045270	1.1918e-05	1.55373	0.143	0.064	1	12
CwChr01A050230	1.49387e-05	2.32684	0.04	0.009	1	12
CwChr01B032200	1.53675e-05	4.70425	0.011	0.001	1	12
CwChr01A031630	1.54075e-05	4.1323	0.011	0.001	1	12
CwChr03A056500	1.54276e-05	4.43876	0.011	0.001	1	12
CwChr07B017630	1.57924e-05	3.06273	0.011	0.001	1	12
CwChr05B051920	2.49683e-05	2.23169	0.057	0.016	1	12
CwChr03B003600	2.52777e-05	2.65571	0.04	0.009	1	12
CwChr10B001950	2.69173e-05	2.65438	0.034	0.007	1	12
CwChr08B019810	2.82282e-05	1.9327	0.097	0.038	1	12
CwChr07B034660	2.9535e-05	4.40416	0.011	0.001	1	12
CwChr09A017650	2.96436e-05	4.05125	0.011	0.001	1	12
CwChr01B035070	2.97163e-05	4.08547	0.011	0.001	1	12
CwChr03B010640	4.19521e-05	2.79177	0.04	0.01	1	12
CwChr05A000220	5.2871e-05	4.38099	0.011	0.001	1	12
CwChr07B022730	5.32391e-05	3.75842	0.011	0.001	1	12
CwChr05A042700	5.37957e-05	3.21593	0.011	0.001	1	12
CwChr01B057360	5.49151e-05	1.88111	0.086	0.032	1	12
CwChr01B020530	6.44648e-05	4.06342	0.017	0.002	1	12
CwChr00A011250	8.5885e-05	3.12793	0.017	0.002	1	12
CwChr05B046290	8.64824e-05	2.57739	0.034	0.008	1	12
CwChr09A039440	8.92903e-05	4.17896	0.011	0.001	1	12
CwChr01B010320	9.33852e-05	2.72075	0.029	0.006	1	12
CwChr06B036040	0.000106523	3.32041	0.023	0.004	1	12
CwChr01A071510	0.000124581	1.73401	0.131	0.064	1	12
CwChr04A011020	0.000144045	4.17199	0.011	0.001	1	12
CwChr02B042380	0.00014417	2.89876	0.017	0.002	1	12
CwChr05A018000	0.000145249	3.70382	0.011	0.001	1	12
CwChr09B031950	0.000145854	3.67394	0.011	0.001	1	12
CwChr08B045040	0.000166699	1.80622	0.074	0.028	1	12
CwChr07B010040	0.000177541	2.8145	0.023	0.004	1	12
CwChr03B027590	0.000182255	2.67882	0.017	0.003	1	12
CwChr01B013410	0.000183163	2.47241	0.017	0.003	1	12
CwChr02B026320	0.00019061	1.38802	0.177	0.098	1	12
CwChr08B027160	0.000193684	2.30025	0.029	0.006	1	12
CwChr06A030480	0.000209859	1.56284	0.2	0.12	1	12
CwChr03A065380	0.000209995	1.77936	0.051	0.016	1	12
CwChr01A015250	0.000222902	4.02956	0.011	0.001	1	12
CwChr03A030510	0.000224213	1.46061	0.126	0.061	1	12
CwChr04B006070	0.000225121	3.58725	0.011	0.001	1	12
CwChr08B049050	0.000225121	3.46872	0.011	0.001	1	12
CwChr00B010010	0.000225344	3.42904	0.011	0.001	1	12
CwChr04B031490	0.000226462	3.18367	0.011	0.001	1	12
CwChr03A060530	0.000227888	2.66259	0.017	0.003	1	12
CwChr04A043300	0.000276936	3.26124	0.017	0.003	1	12
CwChr07B005070	0.000278922	2.02497	0.046	0.014	1	12
CwChr08B037520	0.000285055	1.40744	0.114	0.054	1	12
CwChr08A045970	0.000300455	1.36499	0.131	0.065	1	12
CwChr01A047710	0.000310628	3.09817	0.023	0.004	1	12
CwChr09B040070	0.00031455	2.94506	0.023	0.004	1	12
CwChr02B039230	0.000333279	3.79019	0.011	0.001	1	12
CwChr02B027280	0.000334541	3.32926	0.011	0.001	1	12
CwChr04B000400	0.000334857	3.45759	0.011	0.001	1	12
CwChr01A070840	0.000335491	3.44797	0.011	0.001	1	12
CwChr04B018700	0.000335491	3.14432	0.011	0.001	1	12
CwChr03A044170	0.000355214	2.04873	0.08	0.033	1	12
CwChr02A039480	0.00038217	1.60025	0.097	0.043	1	12
CwChr02B025800	0.000398612	2.15933	0.029	0.007	1	12
CwChr02B014780	0.000425984	2.67153	0.017	0.003	1	12
CwChr03A025360	0.000428117	2.58283	0.029	0.007	1	12
CwChr02A026150	0.000429842	2.38005	0.017	0.003	1	12
CwChr02B062820	0.000430021	2.18404	0.051	0.017	1	12
CwChr06B026340	0.000450321	2.06189	0.034	0.009	1	12
CwChr01B065150	0.000473526	2.56305	0.023	0.005	1	12
CwChr03B028320	0.000480045	3.69049	0.011	0.001	1	12
CwChr10B036300	0.000481347	3.62555	0.011	0.001	1	12
CwChr03B036930	0.000481782	3.57849	0.011	0.001	1	12
CwChr03B021250	0.000481782	3.50311	0.011	0.001	1	12
CwChr07B023330	0.000538675	0.331303	0.84	0.809	1	12
CwChr03A013150	0.000540398	2.28476	0.04	0.012	1	12
CwChr07A001060	0.000612846	2.7623	0.017	0.003	1	12
CwChr07B020840	0.000625473	1.50591	0.131	0.07	1	12
CwChr03A044150	0.000674311	3.35408	0.011	0.001	1	12
CwChr06B012610	0.000674894	3.37378	0.011	0.001	1	12
CwChr02B051530	0.000675478	3.39074	0.011	0.001	1	12
CwChr08A017790	0.000679576	3.03485	0.011	0.001	1	12
CwChr01B076950	0.000680751	2.89612	0.011	0.001	1	12
CwChr06A014640	0.000681928	2.83517	0.011	0.001	1	12
CwChr09A011160	0.000683107	2.58837	0.011	0.001	1	12
CwChr04A020640	0.000739077	2.4864	0.017	0.003	1	12
CwChr01B018570	0.000783759	2.22855	0.023	0.005	1	12
CwChr01A046430	0.000814068	2.10645	0.029	0.007	1	12
CwChr05B016850	0.000842723	1.22399	0.063	0.024	1	12
CwChr01B073330	0.000851899	1.75165	0.091	0.042	1	12
CwChr02B060640	0.000857988	2.92353	0.017	0.003	1	12
CwChr01B030860	0.000901572	0.309566	0.691	0.588	1	12
CwChr05B003210	0.000919463	3.53119	0.011	0.001	1	12
CwChr07B037460	0.000919463	3.26572	0.011	0.001	1	12
CwChr02A044070	0.000921752	3.33834	0.011	0.001	1	12
CwChr03B012890	0.000936799	1.85136	0.051	0.018	1	12
CwChr03B004770	0.000996327	3.20491	0.017	0.003	1	12
CwChr08B021210	0.00100094	3.37617	0.017	0.003	1	12
CwChr01A049100	0.00111538	1.2845	0.103	0.05	1	12
CwChr09B008620	0.00116069	1.84516	0.057	0.022	1	12
CwChr08A025680	0.00116975	2.48098	0.023	0.005	1	12
CwChr04A013370	0.00121636	2.1285	0.029	0.007	1	12
CwChr01A013130	0.00122399	3.52262	0.011	0.002	1	12
CwChr05A021520	0.00123279	3.17622	0.011	0.002	1	12
CwChr02B010060	0.00123377	3.14316	0.011	0.002	1	12
CwChr08A015720	0.00123869	2.96357	0.011	0.002	1	12
CwChr02A021900	0.00124066	2.67167	0.011	0.002	1	12
CwChr08A044260	0.00124165	2.66992	0.011	0.002	1	12
CwChr03A043040	0.00133719	2.14854	0.023	0.005	1	12
CwChr10B033690	0.00136247	3.31657	0.017	0.003	1	12
CwChr08B024190	0.00138375	2.86434	0.017	0.003	1	12
CwChr03B016380	0.0014576	2.31539	0.023	0.005	1	12
CwChr09A041110	0.00158868	4.15511	0.011	0.002	1	12
CwChr03A030990	0.00158875	1.79359	0.04	0.013	1	12
CwChr02B044100	0.00159722	3.63837	0.011	0.002	1	12
CwChr04B008100	0.00159722	3.59206	0.011	0.002	1	12
CwChr09A036210	0.0016009	3.42916	0.011	0.002	1	12
CwChr08B040680	0.00160212	4.18791	0.011	0.002	1	12
CwChr08A016300	0.00161938	2.90646	0.011	0.002	1	12
CwChr05B008500	0.00162621	2.51397	0.011	0.002	1	12
CwChr01B011650	0.00170609	2.04939	0.046	0.016	1	12
CwChr01A029900	0.00183082	1.33595	0.12	0.064	1	12
CwChr05A018720	0.00184653	2.67702	0.017	0.003	1	12
CwChr03A003110	0.00184947	2.51586	0.017	0.003	1	12
CwChr05B019540	0.00189036	2.68995	0.023	0.005	1	12
CwChr01A031960	0.00206019	3.26266	0.011	0.002	1	12
CwChr00A016690	0.00206095	3.41337	0.011	0.002	1	12
CwChr06B016910	0.00206095	3.21729	0.011	0.002	1	12
CwChr10B021250	0.00206552	3.74889	0.011	0.002	1	12
CwChr06B019560	0.00207467	2.96954	0.011	0.002	1	12
CwChr07B025700	0.00207753	1.77315	0.029	0.008	1	12
CwChr01A066240	0.00208847	2.92231	0.011	0.002	1	12
CwChr05B042310	0.00208847	2.57777	0.011	0.002	1	12
CwChr01B015420	0.00210147	2.58061	0.017	0.003	1	12
CwChr00B005720	0.00210256	2.74647	0.017	0.003	1	12
CwChr05A005600	0.00213259	2.29278	0.029	0.008	1	12
CwChr03A047020	0.00227032	0.345375	0.651	0.59	1	12
CwChr06A010540	0.00229577	0.877835	0.2	0.129	1	12
CwChr01B006970	0.00233719	2.18097	0.023	0.005	1	12
CwChr04B048780	0.0024095	2.56935	0.017	0.003	1	12
CwChr10A010780	0.00258781	3.6354	0.011	0.002	1	12
CwChr00A013170	0.00259702	3.39488	0.011	0.002	1	12
CwChr06A023780	0.00260627	3.30254	0.011	0.002	1	12
CwChr06B005860	0.00261369	3.00986	0.011	0.002	1	12
CwChr05B033410	0.00264731	2.46985	0.011	0.002	1	12
CwChr01B015710	0.00265672	2.12427	0.011	0.002	1	12
CwChr07B033150	0.00272961	2.52387	0.017	0.003	1	12
CwChr03A028080	0.00297414	2.27371	0.023	0.006	1	12
CwChr10B038720	0.00300103	2.2153	0.023	0.006	1	12
CwChr09A004980	0.00304059	1.81406	0.069	0.031	1	12
CwChr09A009940	0.00309044	2.61158	0.017	0.004	1	12
CwChr10B012720	0.00312165	1.68957	0.057	0.023	1	12
CwChr07A007750	0.00320011	1.74466	0.051	0.02	1	12
CwChr03B033780	0.00323646	3.3129	0.011	0.002	1	12
CwChr03A054020	0.00323868	3.41303	0.011	0.002	1	12
CwChr08A021290	0.00325204	3.18947	0.011	0.002	1	12
CwChr06A034470	0.00327105	2.7849	0.011	0.002	1	12
CwChr04A015120	0.00328903	2.45126	0.011	0.002	1	12
CwChr08B044450	0.00330597	2.1503	0.011	0.002	1	12
CwChr01B070850	0.00348009	3.26368	0.017	0.004	1	12
CwChr08A029250	0.00353349	1.43118	0.143	0.087	1	12
CwChr05B003840	0.00354272	2.02629	0.017	0.004	1	12
CwChr01A069900	0.00371918	2.33467	0.029	0.008	1	12
CwChr02B037870	0.00376542	2.92561	0.029	0.008	1	12
CwChr09B030550	0.00376915	1.76291	0.046	0.017	1	12
CwChr06A040840	0.00378572	1.11978	0.149	0.09	1	12
CwChr04B004960	0.00386932	2.7539	0.017	0.004	1	12
CwChr06B026140	0.00396015	2.34535	0.017	0.004	1	12
CwChr03B057620	0.00397704	2.12558	0.017	0.004	1	12
CwChr07A017470	0.00398963	2.81003	0.023	0.006	1	12
CwChr01A072740	0.0040008	2.93291	0.011	0.002	1	12
CwChr03A024610	0.00400213	3.12186	0.011	0.002	1	12
CwChr03B048330	0.00401408	2.9627	0.011	0.002	1	12
CwChr07A004830	0.00410214	2.36735	0.023	0.006	1	12
CwChr05A025740	0.00410214	2.33045	0.023	0.006	1	12
CwChr03B010350	0.00430021	2.88609	0.017	0.004	1	12
CwChr05A024080	0.00430622	2.87825	0.017	0.004	1	12
CwChr10B024580	0.00436677	2.67928	0.017	0.004	1	12
CwChr05A042410	0.00466106	2.4824	0.029	0.009	1	12
CwChr06A003890	0.00470479	1.91979	0.046	0.018	1	12
CwChr01B004180	0.00478558	2.15042	0.023	0.006	1	12
CwChr05B004850	0.00481253	3.53844	0.011	0.002	1	12
CwChr10B016480	0.00483728	3.24689	0.011	0.002	1	12
CwChr03B021960	0.00486525	2.97011	0.011	0.002	1	12
CwChr00B005910	0.00488555	2.53061	0.011	0.002	1	12
CwChr02A019950	0.00488745	2.4573	0.017	0.004	1	12
CwChr00A002420	0.00489337	2.70793	0.011	0.002	1	12
CwChr03A055890	0.00499645	1.90003	0.034	0.011	1	12
CwChr03B043630	0.0050772	2.39643	0.023	0.006	1	12
CwChr09A032190	0.00510166	1.94228	0.029	0.009	1	12
CwChr00B000210	0.00510286	2.34518	0.023	0.006	1	12
CwChr08B026660	0.00514172	0.988572	0.126	0.072	1	12
CwChr09A005390	0.00535393	0.542852	0.389	0.313	1	12
CwChr10A001890	0.00539086	2.61039	0.017	0.004	1	12
CwChr10B027380	0.00543458	2.55832	0.017	0.004	1	12
CwChr01A034490	0.00582882	2.89737	0.011	0.002	1	12
CwChr02B050140	0.00588326	2.64302	0.011	0.002	1	12
CwChr09A040780	0.00592045	0.263116	0.52	0.433	1	12
CwChr08B016040	0.00593449	1.97165	0.011	0.002	1	12
CwChr06A017710	0.00595068	1.25017	0.091	0.048	1	12
CwChr01B055710	0.00595702	1.87087	0.034	0.012	1	12
CwChr05A040340	0.00596195	2.06732	0.023	0.006	1	12
CwChr01A065330	0.00619686	2.10546	0.029	0.009	1	12
CwChr03A013770	0.00627924	2.41453	0.023	0.006	1	12
CwChr08B048260	0.00658857	2.54247	0.017	0.004	1	12
CwChr06B020090	0.0066373	2.28545	0.017	0.004	1	12
CwChr08B024760	0.00687565	1.44746	0.063	0.029	1	12
CwChr01B046400	0.00689848	2.03931	0.023	0.006	1	12
CwChr08A040650	0.0069011	3.28677	0.011	0.002	1	12
CwChr01A027920	0.00692602	2.84349	0.011	0.002	1	12
CwChr06B036150	0.00693435	2.84334	0.011	0.002	1	12
CwChr00A001460	0.00700128	2.30547	0.011	0.002	1	12
CwChr06B017490	0.00706768	1.63599	0.057	0.025	1	12
CwChr08A049070	0.00715483	2.24026	0.029	0.009	1	12
CwChr01A006580	0.0071572	2.95485	0.017	0.004	1	12
CwChr10B027060	0.0073124	2.04465	0.023	0.006	1	12
CwChr01B020340	0.00739355	1.96371	0.04	0.015	1	12
CwChr01B033310	0.00796651	1.70366	0.063	0.03	1	12
CwChr08A022060	0.00802984	1.84045	0.04	0.015	1	12
CwChr01B058380	0.00811085	3.05922	0.011	0.002	1	12
CwChr03A066900	0.00811558	3.18223	0.011	0.002	1	12
CwChr08A005830	0.00811558	3.10256	0.011	0.002	1	12
CwChr03A060340	0.00817726	2.68425	0.011	0.002	1	12
CwChr09A026700	0.00822022	2.43969	0.011	0.002	1	12
CwChr09B027720	0.00850364	1.85262	0.023	0.007	1	12
CwChr06A005540	0.0086671	1.59705	0.04	0.015	1	12
CwChr04B022760	0.00867625	1.71062	0.04	0.015	1	12
CwChr01A033980	0.00870548	1.35148	0.046	0.019	1	12
CwChr01B022510	0.0087933	2.35579	0.017	0.004	1	12
CwChr02A024830	0.00899748	1.4312	0.097	0.055	1	12
CwChr07B031770	0.00942226	2.02908	0.023	0.007	1	12
CwChr03B038120	0.00943575	1.64791	0.04	0.016	1	12
CwChr00A021530	0.00945637	1.89817	0.04	0.016	1	12
CwChr06B027740	0.00947903	3.17089	0.011	0.002	1	12
CwChr01B022040	0.00951123	2.9588	0.011	0.002	1	12
CwChr09B013660	0.00952143	2.41096	0.017	0.004	1	12
CwChr09B016320	0.00952737	2.73836	0.011	0.002	1	12
CwChr04A035570	0.00953814	2.84445	0.011	0.002	1	12
CwChr10B006660	0.00957594	2.58635	0.011	0.002	1	12
CwChr01A014400	0.00963559	2.22129	0.011	0.002	1	12
CwChr02A020470	0.00968377	1.64979	0.034	0.012	1	12
CwChr04B043150	0.0096916	0.361248	0.411	0.339	1	12
CwChr06B030600	0.00988764	2.20692	0.023	0.007	1	12
CwChr01B072140	0.00996568	1.23257	0.046	0.019	1	12
CwChr04A039930	0	5.75148	0.338	0.011	0	11
CwChr04B012660	0	6.37658	0.279	0.004	0	11
CwChr07B020890	0	6.20203	0.265	0.006	0	11
CwChr02B016990	0	6.05222	0.25	0.004	0	11
CwChr10B037120	3.6517e-297	5.76724	0.289	0.008	4.08009e-292	11
CwChr06A027120	2.78374e-274	4.65978	0.564	0.041	3.1103e-269	11
CwChr10A000350	1.01548e-242	5.18163	0.289	0.011	1.1346e-237	11
CwChr02B042520	2.56676e-224	5.27061	0.309	0.014	2.86787e-219	11
CwChr10A016500	1.0411e-223	5.03399	0.314	0.014	1.16324e-218	11
CwChr02A039280	1.34582e-223	5.4822	0.48	0.037	1.5037e-218	11
CwChr09A039060	6.831e-220	5.15086	0.534	0.047	7.63235e-215	11
CwChr09B029170	1.41921e-214	6.05456	0.142	0.002	1.5857e-209	11
CwChr01B016210	1.5286e-212	5.38028	0.314	0.015	1.70792e-207	11
CwChr03B035120	3.06644e-209	5.32426	0.544	0.053	3.42617e-204	11
CwChr10B037840	2.83907e-200	5.26775	0.27	0.012	3.17213e-195	11
CwChr01A036150	4.49594e-192	5.15393	0.299	0.016	5.02335e-187	11
CwChr10B026790	4.30911e-191	5.51754	0.172	0.004	4.81461e-186	11
CwChr02B029630	4.78754e-191	4.6633	0.397	0.029	5.34916e-186	11
CwChr02A034740	2.3961e-188	5.19587	0.225	0.009	2.67718e-183	11
CwChr09A010410	5.55896e-184	7.229	0.093	0.001	6.21108e-179	11
CwChr04B024150	2.99522e-179	6.07477	0.172	0.005	3.34659e-174	11
CwChr04B032560	2.00193e-178	6.44217	0.093	0.001	2.23678e-173	11
CwChr02A052420	3.73231e-173	5.16107	0.289	0.016	4.17015e-168	11
CwChr06B040020	4.48862e-172	4.21813	0.525	0.057	5.01517e-167	11
CwChr04A008460	5.85826e-171	6.102	0.113	0.002	6.5455e-166	11
CwChr05B031120	8.83024e-167	5.41781	0.152	0.004	9.86612e-162	11
CwChr04A008490	5.37475e-164	6.52602	0.093	0.001	6.00526e-159	11
CwChr02B042040	3.15389e-163	5.31102	0.211	0.009	3.52388e-158	11
CwChr03B050140	1.38262e-161	5.4795	0.137	0.003	1.54481e-156	11
CwChr05B050320	6.34558e-158	5.08226	0.132	0.003	7.08998e-153	11
CwChr01B029460	1.60412e-157	5.28343	0.201	0.008	1.7923e-152	11
CwChr04B027550	2.60062e-156	5.13176	0.152	0.004	2.9057e-151	11
CwChr10A001150	5.20956e-155	5.29282	0.176	0.006	5.8207e-150	11
CwChr10A020230	8.23153e-155	5.56661	0.127	0.003	9.19717e-150	11
CwChr10B032780	2.05844e-153	4.98438	0.25	0.014	2.29992e-148	11
CwChr01B024220	3.92343e-153	5.78451	0.108	0.002	4.38369e-148	11
CwChr04B026280	6.19096e-153	5.48811	0.118	0.002	6.91722e-148	11
CwChr03A044940	6.17664e-152	5.11457	0.353	0.029	6.90123e-147	11
CwChr07B018930	2.34801e-150	6.08021	0.108	0.002	2.62345e-145	11
CwChr03A057670	8.26675e-146	5.4311	0.181	0.007	9.23652e-141	11
CwChr02B065030	3.60007e-145	6.36682	0.147	0.005	4.02239e-140	11
CwChr06A021770	8.06167e-142	5.18544	0.147	0.005	9.00738e-137	11
CwChr02B003710	2.07132e-139	6.47037	0.088	0.001	2.31431e-134	11
CwChr10A028780	3.10255e-136	6.73641	0.069	0.001	3.46651e-131	11
CwChr01A046220	2.02715e-129	4.17494	0.363	0.035	2.26495e-124	11
CwChr04A010020	1.74623e-128	5.71648	0.123	0.003	1.95108e-123	11
CwChr01B066070	4.27674e-126	6.47892	0.078	0.001	4.77844e-121	11
CwChr04B019350	4.69392e-126	5.99137	0.078	0.001	5.24457e-121	11
CwChr03A037830	1.75588e-125	6.44822	0.074	0.001	1.96187e-120	11
CwChr10B015040	1.42039e-124	7.21248	0.054	0	1.58702e-119	11
CwChr06A013240	1.34765e-121	5.84054	0.235	0.016	1.50574e-116	11
CwChr04A036460	1.47431e-119	7.82957	0.059	0.001	1.64726e-114	11
CwChr04A002520	5.94106e-118	5.07293	0.176	0.009	6.638e-113	11
CwChr01A063660	1.02817e-117	5.61411	0.088	0.002	1.14878e-112	11
CwChr01B017520	1.2493e-117	6.29407	0.074	0.001	1.39586e-112	11
CwChr08A043350	7.6727e-115	5.66424	0.103	0.003	8.57278e-110	11
CwChr03B007500	2.32814e-112	6.2906	0.083	0.002	2.60125e-107	11
CwChr10A028400	1.53577e-110	4.81511	0.118	0.004	1.71593e-105	11
CwChr01B031620	3.96275e-109	5.85675	0.069	0.001	4.42763e-104	11
CwChr02B051210	2.9373e-108	5.26212	0.206	0.013	3.28187e-103	11
CwChr03B042010	1.73985e-107	5.65547	0.093	0.002	1.94395e-102	11
CwChr10B020040	4.60232e-107	5.64969	0.108	0.003	5.14221e-102	11
CwChr09B010740	1.76982e-105	6.55996	0.054	0.001	1.97744e-100	11
CwChr09A019710	1.98041e-105	6.22796	0.054	0.001	2.21273e-100	11
CwChr05A023680	1.73045e-104	5.43735	0.103	0.003	1.93345e-99	11
CwChr05B011170	4.31903e-103	3.91474	0.24	0.019	4.82569e-98	11
CwChr04B010580	2.75595e-102	5.80273	0.069	0.001	3.07925e-97	11
CwChr04B039300	2.38731e-97	6.90787	0.064	0.001	2.66737e-92	11
CwChr04B035820	6.00009e-97	5.1362	0.078	0.002	6.70396e-92	11
CwChr01A037080	2.39222e-96	6.45206	0.074	0.002	2.67285e-91	11
CwChr07A027980	2.77469e-96	5.7206	0.074	0.002	3.10019e-91	11
CwChr08B049250	3.80875e-94	4.64168	0.147	0.008	4.25555e-89	11
CwChr02B020940	4.83828e-94	4.02001	0.196	0.014	5.40586e-89	11
CwChr06A027690	6.57214e-94	7.2984	0.039	0	7.34312e-89	11
CwChr08B028490	4.55559e-92	5.80195	0.093	0.003	5.09e-87	11
CwChr04A016930	1.46827e-91	4.15418	0.186	0.013	1.64051e-86	11
CwChr10A024440	2.381e-91	5.8418	0.054	0.001	2.66032e-86	11
CwChr06B030140	2.82448e-89	5.63673	0.074	0.002	3.15582e-84	11
CwChr01A051770	4.37275e-88	4.42466	0.113	0.005	4.88572e-83	11
CwChr06B028070	7.38713e-88	4.88788	0.181	0.013	8.25371e-83	11
CwChr08A029960	3.26069e-87	5.7029	0.074	0.002	3.64321e-82	11
CwChr03A023830	5.97811e-87	5.70345	0.078	0.002	6.6794e-82	11
CwChr09A018820	1.30691e-86	8.15579	0.039	0	1.46023e-81	11
CwChr06A036010	1.49208e-86	4.29505	0.127	0.006	1.66712e-81	11
CwChr04A050960	3.06235e-86	5.86663	0.108	0.004	3.42159e-81	11
CwChr05B006700	1.37999e-85	3.65695	0.289	0.033	1.54188e-80	11
CwChr02B016500	1.98336e-85	4.64147	0.319	0.04	2.21603e-80	11
CwChr02A042330	1.27733e-83	4.83315	0.113	0.005	1.42717e-78	11
CwChr02A015690	2.68474e-83	6.08812	0.044	0	2.99969e-78	11
CwChr01A009130	1.0267e-82	5.66523	0.059	0.001	1.14714e-77	11
CwChr01B043490	1.81597e-82	4.9415	0.083	0.003	2.02901e-77	11
CwChr10A026150	2.19122e-82	4.86648	0.676	0.211	2.44827e-77	11
CwChr08A047580	1.772e-80	5.96043	0.064	0.001	1.97988e-75	11
CwChr05A039810	2.80636e-80	6.64453	0.039	0	3.13558e-75	11
CwChr02B048060	5.24221e-80	5.14898	0.078	0.002	5.85717e-75	11
CwChr07A012520	7.83394e-80	7.60273	0.029	0	8.75293e-75	11
CwChr10A024760	7.83394e-80	7.48823	0.029	0	8.75293e-75	11
CwChr03B012400	7.92893e-80	5.2295	0.456	0.09	8.85908e-75	11
CwChr10B033780	1.48312e-79	4.92925	0.672	0.214	1.6571e-74	11
CwChr02A024630	1.2598e-78	3.9707	0.225	0.022	1.40758e-73	11
CwChr01B010770	1.31123e-78	6.885	0.034	0	1.46505e-73	11
CwChr09A033530	1.42857e-78	6.1995	0.044	0.001	1.59616e-73	11
CwChr03A047720	2.00281e-76	5.09482	0.363	0.059	2.23776e-71	11
CwChr05B044440	1.94454e-75	3.26709	0.431	0.082	2.17265e-70	11
CwChr04A025300	1.50399e-74	5.52128	0.054	0.001	1.68042e-69	11
CwChr06B035170	3.05413e-73	4.96034	0.083	0.003	3.41241e-68	11
CwChr04A038510	3.28737e-72	5.75775	0.049	0.001	3.67301e-67	11
CwChr05A046170	5.80722e-72	6.89831	0.034	0	6.48846e-67	11
CwChr03B052580	5.97477e-72	6.34633	0.034	0	6.67567e-67	11
CwChr09A011330	9.72932e-72	10.9578	0.02	0	1.08707e-66	11
CwChr03B062430	1.42671e-70	6.58387	0.044	0.001	1.59407e-65	11
CwChr09B044180	2.60402e-70	6.20852	0.064	0.002	2.9095e-65	11
CwChr09B018940	2.95965e-69	6.47901	0.049	0.001	3.30685e-64	11
CwChr03B034370	1.64866e-68	5.96159	0.059	0.001	1.84206e-63	11
CwChr06A041340	6.07838e-68	3.73822	0.225	0.025	6.79144e-63	11
CwChr03A017150	1.26242e-67	5.5167	0.069	0.002	1.41052e-62	11
CwChr10B013970	3.90482e-67	4.16358	0.137	0.01	4.36289e-62	11
CwChr04A030790	4.08126e-67	5.53176	0.054	0.001	4.56003e-62	11
CwChr03B019540	5.41714e-66	5.79301	0.108	0.006	6.05262e-61	11
CwChr03A056500	7.48969e-66	6.21038	0.039	0.001	8.36831e-61	11
CwChr06A006190	9.56905e-66	4.82237	0.078	0.003	1.06916e-60	11
CwChr01B070240	1.0306e-64	3.92966	0.152	0.012	1.15149e-59	11
CwChr10A014940	9.44261e-64	7.84784	0.029	0	1.05503e-58	11
CwChr09A037490	9.55388e-64	7.31324	0.029	0	1.06746e-58	11
CwChr10B032520	1.2612e-63	6.44434	0.025	0	1.40915e-58	11
CwChr03A005440	1.20475e-62	4.68365	0.118	0.008	1.34608e-57	11
CwChr04B027680	4.29691e-62	6.06146	0.039	0.001	4.80098e-57	11
CwChr01A071030	1.22359e-61	4.48819	0.078	0.003	1.36713e-56	11
CwChr07A010170	1.47285e-61	5.67448	0.049	0.001	1.64563e-56	11
CwChr10B019220	1.64977e-61	5.87786	0.034	0	1.8433e-56	11
CwChr01B070270	4.78351e-61	5.17136	0.044	0.001	5.34466e-56	11
CwChr01B049040	4.94787e-61	6.13918	0.054	0.001	5.5283e-56	11
CwChr08B010070	1.12395e-59	5.07004	0.059	0.002	1.2558e-54	11
CwChr05B001420	2.50546e-59	4.96608	0.049	0.001	2.79937e-54	11
CwChr08B016600	1.01131e-58	4.49283	0.083	0.004	1.12995e-53	11
CwChr04B007290	1.93316e-58	5.31742	0.044	0.001	2.15994e-53	11
CwChr06B029390	7.24503e-58	6.32045	0.029	0	8.09494e-53	11
CwChr09B018010	2.05601e-57	8.30303	0.02	0	2.2972e-52	11
CwChr03B042460	2.3415e-57	6.51472	0.034	0	2.61618e-52	11
CwChr05B049760	6.62693e-57	4.59217	0.064	0.002	7.40434e-52	11
CwChr03B028140	1.28371e-56	4.78055	0.074	0.003	1.4343e-51	11
CwChr05B014830	9.26644e-56	6.16648	0.039	0.001	1.03535e-50	11
CwChr01A004290	9.37198e-56	4.96065	0.054	0.002	1.04714e-50	11
CwChr09B043630	9.74436e-56	5.8277	0.039	0.001	1.08875e-50	11
CwChr02A056750	1.04874e-55	5.31567	0.039	0.001	1.17176e-50	11
CwChr04B048920	1.08168e-55	5.0631	0.039	0.001	1.20858e-50	11
CwChr07B033770	1.22994e-55	6.26552	0.025	0	1.37423e-50	11
CwChr03B014060	1.88333e-55	4.71586	0.069	0.003	2.10426e-50	11
CwChr01A063960	2.17752e-55	5.8082	0.049	0.001	2.43297e-50	11
CwChr06B029700	2.32387e-55	4.92174	0.049	0.001	2.59649e-50	11
CwChr04A036150	1.11033e-54	4.02154	0.26	0.041	1.24058e-49	11
CwChr02B024360	2.32506e-54	4.60459	0.083	0.004	2.59782e-49	11
CwChr01A009250	2.94212e-54	11.2606	0.015	0	3.28726e-49	11
CwChr02A040890	2.94212e-54	10.085	0.015	0	3.28726e-49	11
CwChr09B020840	2.94212e-54	10.936	0.015	0	3.28726e-49	11
CwChr01A040390	1.01619e-53	6.55643	0.034	0.001	1.1354e-48	11
CwChr05B051460	1.08757e-53	5.80131	0.034	0.001	1.21515e-48	11
CwChr03B026600	5.19408e-53	5.58841	0.039	0.001	5.8034e-48	11
CwChr09A042030	6.66901e-52	5.60803	0.049	0.001	7.45136e-47	11
CwChr06B022750	7.02688e-52	5.05866	0.049	0.001	7.8512e-47	11
CwChr04B011800	7.68859e-52	4.66502	0.049	0.001	8.59054e-47	11
CwChr05B049850	8.80054e-52	6.35312	0.044	0.001	9.83293e-47	11
CwChr01B057200	1.0823e-51	4.85378	0.074	0.003	1.20926e-46	11
CwChr06B018510	1.10138e-51	4.31746	0.044	0.001	1.23059e-46	11
CwChr06A007670	5.61619e-51	5.22198	0.069	0.003	6.27503e-46	11
CwChr08A015510	1.52762e-50	6.20127	0.039	0.001	1.70682e-45	11
CwChr06A015320	1.82156e-50	5.94373	0.034	0.001	2.03524e-45	11
CwChr03A006890	2.70459e-50	5.02676	0.049	0.001	3.02186e-45	11
CwChr01A031470	5.13869e-50	4.13095	0.074	0.004	5.74151e-45	11
CwChr02B017320	2.03535e-49	6.42809	0.025	0	2.27412e-44	11
CwChr10A017600	2.06871e-49	5.93498	0.025	0	2.31139e-44	11
CwChr02B056820	4.06564e-49	2.8377	0.23	0.035	4.54258e-44	11
CwChr07B015330	5.3153e-49	2.3715	0.578	0.2	5.93883e-44	11
CwChr03A007010	7.94852e-49	5.12937	0.054	0.002	8.88096e-44	11
CwChr06B040740	1.28317e-48	2.77854	0.495	0.148	1.43369e-43	11
CwChr05A050550	2.21639e-48	3.07577	0.279	0.051	2.47639e-43	11
CwChr02A038910	2.35661e-48	4.47574	0.059	0.002	2.63306e-43	11
CwChr01B060550	2.79828e-48	5.62059	0.039	0.001	3.12655e-43	11
CwChr03A041870	2.8743e-48	5.448	0.039	0.001	3.21149e-43	11
CwChr05B021630	4.01399e-48	3.53768	0.083	0.005	4.48487e-43	11
CwChr09B032610	4.07265e-48	6.27051	0.044	0.001	4.55042e-43	11
CwChr03B019390	5.78683e-48	4.17838	0.044	0.001	6.46568e-43	11
CwChr03A057290	7.36047e-48	7.47852	0.02	0	8.22393e-43	11
CwChr03A028690	7.55518e-48	6.41011	0.02	0	8.44148e-43	11
CwChr09B010670	1.40586e-47	5.46317	0.034	0.001	1.57078e-42	11
CwChr05B019640	3.71682e-46	4.89299	0.039	0.001	4.15284e-41	11
CwChr07B016210	1.1758e-45	4.22131	0.083	0.005	1.31374e-40	11
CwChr04B036710	2.33655e-45	4.078	0.074	0.004	2.61065e-40	11
CwChr01B053730	2.35102e-45	4.63855	0.054	0.002	2.62682e-40	11
CwChr03B008970	2.6351e-45	5.9549	0.029	0	2.94422e-40	11
CwChr06A015070	2.65709e-45	5.40475	0.029	0	2.96879e-40	11
CwChr06A006480	2.7355e-45	5.3554	0.029	0	3.0564e-40	11
CwChr01A034730	5.26098e-45	5.81107	0.034	0.001	5.87814e-40	11
CwChr06A003790	1.74637e-44	4.66539	0.064	0.003	1.95124e-39	11
CwChr03B029290	1.85698e-44	6.96267	0.025	0	2.07482e-39	11
CwChr07B031990	1.87514e-44	6.55504	0.025	0	2.09512e-39	11
CwChr04B026010	1.93072e-44	6.67745	0.025	0	2.15721e-39	11
CwChr07A032330	2.95315e-44	4.87107	0.039	0.001	3.29959e-39	11
CwChr03A050040	5.01985e-43	5.63819	0.064	0.003	5.60873e-38	11
CwChr04A034240	1.6279e-42	5.19472	0.039	0.001	1.81887e-37	11
CwChr01B020530	2.34886e-42	4.26598	0.049	0.002	2.6244e-37	11
CwChr01A010800	2.87539e-42	4.15175	0.064	0.003	3.2127e-37	11
CwChr03A002460	1.36558e-41	3.04437	0.191	0.028	1.52578e-36	11
CwChr04A026580	5.02e-41	6.9005	0.02	0	5.60889e-36	11
CwChr06B017850	5.0481e-41	6.20911	0.02	0	5.64029e-36	11
CwChr10B009870	5.16207e-41	5.5138	0.02	0	5.76764e-36	11
CwChr02B039340	8.13707e-41	8.38615	0.015	0	9.09163e-36	11
CwChr09A001720	8.13707e-41	9.50907	0.015	0	9.09163e-36	11
CwChr10B029420	8.19722e-41	8.17584	0.015	0	9.15883e-36	11
CwChr01B077130	8.2578e-41	7.34775	0.015	0	9.22653e-36	11
CwChr10B035610	8.2578e-41	7.64461	0.015	0	9.22653e-36	11
CwChr01B058840	8.31884e-41	6.91428	0.015	0	9.29472e-36	11
CwChr02B039010	8.31884e-41	6.35239	0.015	0	9.29472e-36	11
CwChr04A046800	8.31884e-41	5.82245	0.015	0	9.29472e-36	11
CwChr07A040060	8.31884e-41	6.8721	0.015	0	9.29472e-36	11
CwChr07A011800	8.31884e-41	6.64095	0.015	0	9.29472e-36	11
CwChr09B015130	1.08157e-40	3.19176	0.132	0.014	1.20845e-35	11
CwChr03A028210	2.26834e-40	6.12821	0.025	0	2.53444e-35	11
CwChr03B043980	2.26834e-40	6.46238	0.025	0	2.53444e-35	11
CwChr05A046410	2.28847e-40	5.74513	0.025	0	2.55693e-35	11
CwChr01A049800	2.30877e-40	5.565	0.025	0	2.57961e-35	11
CwChr01B056440	2.30877e-40	5.93464	0.025	0	2.57961e-35	11
CwChr03B021470	2.32925e-40	5.54537	0.025	0	2.6025e-35	11
CwChr04B034890	2.40238e-40	5.02664	0.025	0	2.6842e-35	11
CwChr10B015610	3.30452e-40	4.11006	0.093	0.007	3.69217e-35	11
CwChr05B043030	6.20687e-40	4.32	0.069	0.004	6.935e-35	11
CwChr09A003010	1.66496e-39	5.47958	0.044	0.002	1.86028e-34	11
CwChr02A015450	1.14541e-38	6.30972	0.064	0.004	1.27977e-33	11
CwChr05B031270	2.9414e-38	3.46742	0.108	0.01	3.28646e-33	11
CwChr03A034660	3.71733e-38	4.69769	0.083	0.006	4.15341e-33	11
CwChr06B002600	5.87434e-38	4.99677	0.039	0.001	6.56346e-33	11
CwChr07B010220	5.87434e-38	5.10718	0.039	0.001	6.56346e-33	11
CwChr03A007060	3.00218e-37	5.24071	0.044	0.002	3.35436e-32	11
CwChr06A022730	3.49648e-37	5.7522	0.029	0.001	3.90666e-32	11
CwChr06A022460	5.27733e-37	6.92628	0.025	0	5.89641e-32	11
CwChr02A005700	5.42781e-37	5.19912	0.034	0.001	6.06455e-32	11
CwChr01A067530	9.38162e-37	10.1548	0.01	0	1.04822e-31	11
CwChr02A039930	9.38162e-37	10.2461	0.01	0	1.04822e-31	11
CwChr02A063010	9.38162e-37	10.1837	0.01	0	1.04822e-31	11
CwChr02B063160	9.38162e-37	9.95208	0.01	0	1.04822e-31	11
CwChr02B047960	9.38162e-37	10.8878	0.01	0	1.04822e-31	11
CwChr03A021310	9.38162e-37	9.57401	0.01	0	1.04822e-31	11
CwChr04A015730	9.38162e-37	11.8928	0.01	0	1.04822e-31	11
CwChr07B033510	9.38162e-37	9.97294	0.01	0	1.04822e-31	11
CwChr09A014330	9.38162e-37	11.1657	0.01	0	1.04822e-31	11
CwChr10A001300	9.38162e-37	10.4072	0.01	0	1.04822e-31	11
CwChr10A019080	9.38162e-37	10.3757	0.01	0	1.04822e-31	11
CwChr04A041710	1.32063e-36	4.57824	0.039	0.001	1.47555e-31	11
CwChr05B047940	4.53717e-36	4.08006	0.446	0.161	5.06943e-31	11
CwChr03A037240	6.78656e-36	5.89881	0.02	0	7.5827e-31	11
CwChr02B019920	9.25803e-36	2.53133	0.245	0.05	1.03441e-30	11
CwChr03A012870	1.02717e-35	4.47208	0.049	0.002	1.14767e-30	11
CwChr05B012490	1.86338e-35	3.16218	0.211	0.039	2.08198e-30	11
CwChr07B017520	3.22755e-35	4.64974	0.044	0.002	3.60617e-30	11
CwChr03B037460	2.98138e-34	5.10268	0.039	0.001	3.33112e-29	11
CwChr06B012910	3.70266e-34	4.06924	0.074	0.006	4.13702e-29	11
CwChr01B019560	4.07005e-34	6.17697	0.025	0	4.5475e-29	11
CwChr01A077360	4.25602e-34	5.45187	0.025	0	4.75529e-29	11
CwChr01A006270	4.41743e-34	5.06609	0.025	0	4.93563e-29	11
CwChr03B056480	8.10037e-34	3.36651	0.083	0.007	9.05062e-29	11
CwChr03B045820	2.37919e-33	3.97995	0.044	0.002	2.65829e-28	11
CwChr05B041670	3.5247e-33	5.49543	0.029	0.001	3.93818e-28	11
CwChr01B018840	3.63336e-33	5.08247	0.029	0.001	4.05959e-28	11
CwChr01A034230	3.63677e-33	4.95366	0.039	0.002	4.0634e-28	11
CwChr05B035390	3.6666e-33	5.79702	0.029	0.001	4.09673e-28	11
CwChr07B011450	5.6739e-33	3.67287	0.069	0.005	6.33951e-28	11
CwChr10A028240	9.48325e-33	3.40932	0.088	0.008	1.05957e-27	11
CwChr07B008620	9.68214e-33	7.99541	0.015	0	1.0818e-27	11
CwChr04A015690	9.7392e-33	7.21613	0.015	0	1.08817e-27	11
CwChr06A016620	9.7392e-33	7.75627	0.015	0	1.08817e-27	11
CwChr01B076050	9.79659e-33	7.35156	0.015	0	1.09458e-27	11
CwChr03B061850	9.79659e-33	7.3574	0.015	0	1.09458e-27	11
CwChr03B029550	9.79659e-33	7.23846	0.015	0	1.09458e-27	11
CwChr04A024410	9.85432e-33	6.97713	0.015	0	1.10103e-27	11
CwChr05B043740	9.97079e-33	6.10918	0.015	0	1.11405e-27	11
CwChr04B004670	1.00295e-32	5.81646	0.015	0	1.12061e-27	11
CwChr06A012850	1.27646e-32	5.70633	0.034	0.001	1.4262e-27	11
CwChr05A005130	1.36477e-32	5.36751	0.034	0.001	1.52487e-27	11
CwChr05B041570	1.4629e-32	4.59284	0.034	0.001	1.63451e-27	11
CwChr04A015910	2.38202e-32	2.95341	0.152	0.023	2.66146e-27	11
CwChr08A045850	6.77124e-32	4.94301	0.02	0	7.56557e-27	11
CwChr04B012300	6.80056e-32	5.49914	0.02	0	7.59833e-27	11
CwChr06A018200	7.65756e-32	3.72963	0.069	0.005	8.55587e-27	11
CwChr01B033770	1.15263e-31	3.91965	0.064	0.004	1.28784e-26	11
CwChr01A048730	1.20851e-31	6.14305	0.025	0.001	1.35027e-26	11
CwChr03B020850	1.70855e-31	5.54841	0.029	0.001	1.90898e-26	11
CwChr02B041560	2.06672e-31	2.68911	0.137	0.019	2.30916e-26	11
CwChr10B021330	5.30239e-31	2.98038	0.147	0.022	5.92441e-26	11
CwChr06B010110	1.45509e-30	3.15821	0.289	0.075	1.62579e-25	11
CwChr10B012430	2.50643e-30	5.15023	0.044	0.002	2.80046e-25	11
CwChr03B060010	5.85484e-30	5.57357	0.029	0.001	6.54167e-25	11
CwChr10B018390	6.23544e-30	4.86487	0.029	0.001	6.96692e-25	11
CwChr01A003480	6.3041e-30	4.88275	0.029	0.001	7.04363e-25	11
CwChr05A048030	1.66488e-29	3.89443	0.044	0.002	1.86019e-24	11
CwChr07B032870	1.73205e-29	5.02599	0.025	0.001	1.93523e-24	11
CwChr09B024590	3.17696e-29	1.50304	0.554	0.225	3.54965e-24	11
CwChr02A035340	4.30571e-29	4.82112	0.034	0.001	4.81082e-24	11
CwChr07B024700	7.29861e-29	4.18526	0.044	0.002	8.1548e-24	11
CwChr10B038440	7.90588e-29	2.47731	0.181	0.035	8.83331e-24	11
CwChr03A065090	1.03536e-28	5.72303	0.02	0	1.15682e-23	11
CwChr01A005910	1.05975e-28	5.15684	0.02	0	1.18406e-23	11
CwChr06A009420	1.44089e-28	2.42695	0.118	0.016	1.60992e-23	11
CwChr06B012600	1.4599e-28	5.66857	0.029	0.001	1.63116e-23	11
CwChr03B056050	1.50242e-28	5.74386	0.029	0.001	1.67867e-23	11
CwChr07B033610	1.80182e-28	2.59962	0.123	0.017	2.01319e-23	11
CwChr02A009870	4.69966e-28	4.3773	0.034	0.001	5.25098e-23	11
CwChr01A073140	1.12943e-27	5.54148	0.044	0.002	1.26192e-22	11
CwChr05A023280	1.23595e-27	6.22157	0.025	0.001	1.38094e-22	11
CwChr05A040320	1.28523e-27	5.10215	0.025	0.001	1.436e-22	11
CwChr10A018840	1.31257e-27	4.7778	0.025	0.001	1.46654e-22	11
CwChr08A046050	1.39907e-27	4.30882	0.113	0.015	1.5632e-22	11
CwChr07A014420	2.07361e-27	3.40749	0.074	0.007	2.31687e-22	11
CwChr06B017720	2.40275e-27	6.66563	0.015	0	2.68461e-22	11
CwChr03A052330	2.42633e-27	6.60221	0.015	0	2.71096e-22	11
CwChr09A002480	2.42633e-27	6.09549	0.015	0	2.71096e-22	11
CwChr09A044420	2.42633e-27	6.42985	0.015	0	2.71096e-22	11
CwChr01B027640	2.4382e-27	6.06053	0.015	0	2.72423e-22	11
CwChr01B071250	2.45014e-27	5.94199	0.015	0	2.73756e-22	11
CwChr03A030480	2.45014e-27	5.69056	0.015	0	2.73756e-22	11
CwChr01B069850	2.46213e-27	5.88509	0.015	0	2.75096e-22	11
CwChr10B028580	2.93096e-27	4.79446	0.029	0.001	3.27479e-22	11
CwChr09A037310	3.03119e-27	4.56235	0.029	0.001	3.38678e-22	11
CwChr03A037290	4.0825e-27	5.18597	0.039	0.002	4.56142e-22	11
CwChr02A060150	6.11047e-27	2.42979	0.152	0.027	6.82729e-22	11
CwChr02B046270	2.52424e-26	3.48352	0.088	0.01	2.82036e-21	11
CwChr10B010460	2.73621e-26	3.40891	0.069	0.006	3.0572e-21	11
CwChr07B005260	3.82307e-26	3.76816	0.059	0.005	4.27156e-21	11
CwChr02B006700	4.14631e-26	6.00181	0.02	0	4.63272e-21	11
CwChr03B017690	4.29487e-26	6.11534	0.02	0	4.7987e-21	11
CwChr05B032530	7.41254e-26	3.83582	0.069	0.006	8.2821e-21	11
CwChr08B026940	8.48454e-26	1.80126	0.304	0.088	9.47986e-21	11
CwChr02A043840	1.00919e-25	4.24602	0.039	0.002	1.12758e-20	11
CwChr04A042180	1.20056e-25	2.82038	0.113	0.016	1.3414e-20	11
CwChr05A052660	1.35842e-25	3.97231	0.049	0.003	1.51777e-20	11
CwChr03B012900	1.50786e-25	2.0353	0.235	0.059	1.68475e-20	11
CwChr02A018260	1.57902e-25	2.80359	0.191	0.042	1.76426e-20	11
CwChr05A045340	1.66698e-25	1.80624	0.662	0.385	1.86253e-20	11
CwChr09A019690	2.11258e-25	4.28362	0.034	0.002	2.36041e-20	11
CwChr07A005180	6.88656e-25	4.32106	0.044	0.003	7.69442e-20	11
CwChr05B042000	8.18095e-25	3.93708	0.113	0.017	9.14065e-20	11
CwChr01B060060	8.99956e-25	8.8699	0.01	0	1.00553e-19	11
CwChr05A040560	8.99956e-25	8.86623	0.01	0	1.00553e-19	11
CwChr05B004250	8.99956e-25	8.37733	0.01	0	1.00553e-19	11
CwChr01B013340	9.05876e-25	7.25168	0.01	0	1.01214e-19	11
CwChr02B041190	9.05876e-25	7.22457	0.01	0	1.01214e-19	11
CwChr05A024310	9.05876e-25	7.31927	0.01	0	1.01214e-19	11
CwChr05A037620	9.05876e-25	7.88687	0.01	0	1.01214e-19	11
CwChr06B028000	9.05876e-25	7.11092	0.01	0	1.01214e-19	11
CwChr09A008900	9.05876e-25	7.10303	0.01	0	1.01214e-19	11
CwChr09B022940	9.05876e-25	7.13304	0.01	0	1.01214e-19	11
CwChr02B012740	9.11834e-25	6.19587	0.01	0	1.0188e-19	11
CwChr02B056740	9.11834e-25	6.62623	0.01	0	1.0188e-19	11
CwChr04A013500	9.11834e-25	6.33266	0.01	0	1.0188e-19	11
CwChr07A006000	9.11834e-25	6.81093	0.01	0	1.0188e-19	11
CwChr07B025580	9.11834e-25	6.34709	0.01	0	1.0188e-19	11
CwChr08A007660	9.11834e-25	6.05115	0.01	0	1.0188e-19	11
CwChr08B025550	9.11834e-25	6.42182	0.01	0	1.0188e-19	11
CwChr09B014310	9.11834e-25	6.67139	0.01	0	1.0188e-19	11
CwChr09B038760	9.11834e-25	6.95573	0.01	0	1.0188e-19	11
CwChr10A011660	9.11834e-25	6.98421	0.01	0	1.0188e-19	11
CwChr10B014350	9.11834e-25	7.0102	0.01	0	1.0188e-19	11
CwChr10B009210	1.53976e-24	3.71682	0.216	0.054	1.72039e-19	11
CwChr08B017170	1.58862e-24	3.31012	0.059	0.005	1.77499e-19	11
CwChr02A038540	5.41452e-24	2.39702	0.176	0.038	6.04969e-19	11
CwChr07B036640	5.45627e-24	3.729	0.054	0.004	6.09634e-19	11
CwChr08B022810	5.79733e-24	2.11635	0.211	0.051	6.47742e-19	11
CwChr03A030090	6.35749e-24	6.06632	0.02	0	7.10329e-19	11
CwChr03A009840	6.41919e-24	5.46688	0.02	0	7.17222e-19	11
CwChr09B036770	6.41919e-24	5.52907	0.02	0	7.17222e-19	11
CwChr03A008980	6.60787e-24	4.69121	0.02	0	7.38304e-19	11
CwChr10A019790	6.67141e-24	4.46461	0.034	0.002	7.45404e-19	11
CwChr07B012430	1.26607e-23	3.49215	0.054	0.004	1.41459e-18	11
CwChr10A029720	1.75513e-23	6.00384	0.015	0	1.96102e-18	11
CwChr03A046210	1.76247e-23	5.28942	0.015	0	1.96923e-18	11
CwChr05B037420	1.76984e-23	5.12136	0.015	0	1.97746e-18	11
CwChr09A018740	1.77354e-23	5.34817	0.015	0	1.98159e-18	11
CwChr04B008420	1.77724e-23	5.38382	0.015	0	1.98573e-18	11
CwChr01B026450	2.8152e-23	2.33648	0.235	0.063	3.14545e-18	11
CwChr05A007950	2.84048e-23	3.30719	0.039	0.002	3.1737e-18	11
CwChr02A030580	3.29137e-23	2.50853	0.093	0.012	3.67748e-18	11
CwChr03B031900	3.34441e-23	4.99884	0.034	0.002	3.73675e-18	11
CwChr08B003540	3.6715e-23	4.07727	0.034	0.002	4.1022e-18	11
CwChr06B023890	1.45173e-22	2.37341	0.157	0.032	1.62203e-17	11
CwChr01A013690	1.56603e-22	1.68599	0.451	0.193	1.74974e-17	11
CwChr09A011940	1.62943e-22	3.88728	0.049	0.004	1.82058e-17	11
CwChr01A021140	1.72565e-22	4.01868	0.049	0.004	1.92808e-17	11
CwChr05A051250	3.47644e-22	3.73125	0.044	0.003	3.88427e-17	11
CwChr05A033550	3.47885e-22	3.92648	0.044	0.003	3.88696e-17	11
CwChr07B007310	4.15269e-22	2.74786	0.088	0.012	4.63984e-17	11
CwChr03A045030	4.55974e-22	4.95089	0.02	0.001	5.09465e-17	11
CwChr07A010230	4.55974e-22	5.00268	0.02	0.001	5.09465e-17	11
CwChr03A066460	4.57328e-22	4.71979	0.02	0.001	5.10977e-17	11
CwChr07B032880	4.60047e-22	4.68828	0.02	0.001	5.14016e-17	11
CwChr02B020470	4.78703e-22	1.06054	0.882	0.715	5.34859e-17	11
CwChr07A026550	4.83511e-22	2.18485	0.123	0.021	5.40232e-17	11
CwChr02B036810	5.12172e-22	5.18636	0.025	0.001	5.72255e-17	11
CwChr10B031480	5.18323e-22	5.01279	0.025	0.001	5.79127e-17	11
CwChr10A020380	5.42369e-22	4.37011	0.025	0.001	6.05995e-17	11
CwChr02B038720	7.45809e-22	5.11419	0.044	0.003	8.33299e-17	11
CwChr01B028330	1.09005e-21	1.48369	0.461	0.193	1.21793e-16	11
CwChr04A024610	1.79166e-21	1.95151	0.196	0.048	2.00183e-16	11
CwChr03B059700	1.83589e-21	5.04222	0.029	0.001	2.05126e-16	11
CwChr06A011960	2.13419e-21	3.45268	0.029	0.001	2.38455e-16	11
CwChr03B022300	2.65543e-21	4.25038	0.034	0.002	2.96694e-16	11
CwChr01B059970	3.40188e-21	2.928	0.093	0.014	3.80095e-16	11
CwChr07B012740	6.30841e-21	1.126	0.73	0.463	7.04845e-16	11
CwChr06B038420	8.03218e-21	2.89412	0.098	0.015	8.97444e-16	11
CwChr02B027470	1.36283e-20	6.17909	0.015	0	1.5227e-15	11
CwChr01B047660	1.3778e-20	5.31567	0.015	0	1.53943e-15	11
CwChr07A039330	1.3778e-20	5.24636	0.015	0	1.53943e-15	11
CwChr01A065090	1.38787e-20	5.38374	0.015	0	1.55068e-15	11
CwChr10A034990	1.38787e-20	5.42181	0.015	0	1.55068e-15	11
CwChr01A064360	1.39802e-20	4.70411	0.015	0	1.56202e-15	11
CwChr02B003010	1.62014e-20	2.34198	0.118	0.021	1.8102e-15	11
CwChr03A031520	1.67106e-20	6.27302	0.02	0.001	1.86709e-15	11
CwChr01A055340	1.71289e-20	5.31114	0.02	0.001	1.91383e-15	11
CwChr06B016980	1.89891e-20	4.02723	0.039	0.003	2.12167e-15	11
CwChr07A019920	2.21105e-20	2.62575	0.142	0.03	2.47043e-15	11
CwChr07B013830	2.83005e-20	3.29696	0.049	0.004	3.16204e-15	11
CwChr02B037250	2.86614e-20	3.42016	0.049	0.004	3.20237e-15	11
CwChr01B056260	3.5621e-20	3.69388	0.034	0.002	3.97997e-15	11
CwChr05A019830	4.43013e-20	3.2878	0.059	0.006	4.94983e-15	11
CwChr07A018230	5.4746e-20	3.45869	0.044	0.003	6.11682e-15	11
CwChr06A015150	5.54559e-20	5.31138	0.025	0.001	6.19615e-15	11
CwChr03B058330	5.6562e-20	3.7135	0.029	0.002	6.31973e-15	11
CwChr01A006880	5.9014e-20	2.44786	0.206	0.056	6.59369e-15	11
CwChr06A017250	7.26265e-20	2.82644	0.078	0.01	8.11463e-15	11
CwChr06B008740	9.66111e-20	1.53907	0.441	0.201	1.07945e-14	11
CwChr09A002390	1.19905e-19	2.68972	0.088	0.013	1.33971e-14	11
CwChr08B021280	1.40076e-19	2.65656	0.074	0.009	1.56508e-14	11
CwChr03A007280	2.54724e-19	3.64381	0.029	0.002	2.84606e-14	11
CwChr10A025950	2.5843e-19	3.02792	0.054	0.005	2.88747e-14	11
CwChr03A021810	3.44953e-19	2.56104	0.108	0.019	3.8542e-14	11
CwChr03A008270	3.4969e-19	1.55782	0.279	0.093	3.90712e-14	11
CwChr03B039510	4.14171e-19	4.55606	0.02	0.001	4.62758e-14	11
CwChr01B024230	4.17361e-19	4.38646	0.02	0.001	4.66321e-14	11
CwChr05B049050	4.18429e-19	3.71745	0.02	0.001	4.67515e-14	11
CwChr03B037950	4.29827e-19	1.88336	0.368	0.149	4.8025e-14	11
CwChr03B049500	4.43531e-19	5.21558	0.025	0.001	4.95561e-14	11
CwChr08A038710	4.67974e-19	4.14346	0.025	0.001	5.22872e-14	11
CwChr08A036250	4.73801e-19	3.96203	0.025	0.001	5.29382e-14	11
CwChr07B034010	9.1834e-19	6.98236	0.01	0	1.02607e-13	11
CwChr01A040820	9.22853e-19	6.62015	0.01	0	1.03111e-13	11
CwChr01B003620	9.22853e-19	6.50992	0.01	0	1.03111e-13	11
CwChr02B009140	9.27388e-19	6.14812	0.01	0	1.03618e-13	11
CwChr03A025880	9.27388e-19	6.03286	0.01	0	1.03618e-13	11
CwChr03A060690	9.27388e-19	5.67918	0.01	0	1.03618e-13	11
CwChr03B010580	9.27388e-19	5.69004	0.01	0	1.03618e-13	11
CwChr04B024640	9.27388e-19	6.1423	0.01	0	1.03618e-13	11
CwChr05A025230	9.27388e-19	6.46336	0.01	0	1.03618e-13	11
CwChr08B041380	9.27388e-19	7.16979	0.01	0	1.03618e-13	11
CwChr10B029610	9.27388e-19	5.8001	0.01	0	1.03618e-13	11
CwChr01A032460	9.31946e-19	5.82412	0.01	0	1.04127e-13	11
CwChr02A054020	9.31946e-19	5.71525	0.01	0	1.04127e-13	11
CwChr02B059000	9.31946e-19	5.99596	0.01	0	1.04127e-13	11
CwChr03A011730	9.31946e-19	6.26381	0.01	0	1.04127e-13	11
CwChr04A050230	9.31946e-19	5.52136	0.01	0	1.04127e-13	11
CwChr04B003340	9.31946e-19	5.92814	0.01	0	1.04127e-13	11
CwChr06A030760	9.31946e-19	5.96164	0.01	0	1.04127e-13	11
CwChr09B007630	9.36525e-19	5.6792	0.01	0	1.04639e-13	11
CwChr02A035410	9.42568e-19	3.7134	0.044	0.004	1.05314e-13	11
CwChr02A033800	9.84969e-19	4.34364	0.029	0.002	1.10052e-13	11
CwChr03B044570	1.2042e-18	3.06097	0.049	0.005	1.34547e-13	11
CwChr05A003760	1.62443e-18	3.08009	0.059	0.007	1.81499e-13	11
CwChr04B027580	1.65439e-18	3.54462	0.064	0.008	1.84847e-13	11
CwChr07A010380	2.22706e-18	2.14695	0.059	0.007	2.48832e-13	11
CwChr04B008270	2.44263e-18	5.57942	0.015	0	2.72917e-13	11
CwChr07B014600	2.45053e-18	5.58087	0.015	0	2.738e-13	11
CwChr10A033470	2.46641e-18	5.49515	0.015	0	2.75574e-13	11
CwChr01A077680	2.47438e-18	5.42747	0.015	0	2.76465e-13	11
CwChr06A033430	2.47438e-18	5.38097	0.015	0	2.76465e-13	11
CwChr02A055140	2.48238e-18	5.18421	0.015	0	2.77359e-13	11
CwChr07B013690	2.49846e-18	5.16305	0.015	0	2.79156e-13	11
CwChr03A015260	2.52278e-18	4.46862	0.015	0	2.81873e-13	11
CwChr01A051920	2.66231e-18	4.17801	0.034	0.002	2.97463e-13	11
CwChr04A011700	2.90106e-18	3.32757	0.034	0.002	3.24138e-13	11
CwChr04A000200	2.99618e-18	4.34691	0.025	0.001	3.34766e-13	11
CwChr03B020550	3.05594e-18	1.76892	0.27	0.091	3.41443e-13	11
CwChr01A060210	3.90962e-18	3.38515	0.039	0.003	4.36825e-13	11
CwChr03B041960	3.9375e-18	3.60943	0.029	0.002	4.39941e-13	11
CwChr09A036680	3.99728e-18	3.02681	0.078	0.011	4.4662e-13	11
CwChr10B018520	5.26154e-18	1.66686	0.186	0.05	5.87877e-13	11
CwChr01A029210	5.97961e-18	2.71301	0.103	0.019	6.68108e-13	11
CwChr03B003760	6.59192e-18	4.31735	0.02	0.001	7.36522e-13	11
CwChr06A020740	8.43699e-18	3.31332	0.039	0.003	9.42673e-13	11
CwChr02B016560	1.08928e-17	2.30446	0.245	0.082	1.21706e-12	11
CwChr06B035620	1.3422e-17	3.76223	0.029	0.002	1.49966e-12	11
CwChr07B033150	1.59178e-17	4.52247	0.039	0.003	1.77851e-12	11
CwChr03A040510	2.23096e-17	1.75166	0.221	0.067	2.49267e-12	11
CwChr04B002410	7.45179e-17	4.54978	0.02	0.001	8.32596e-12	11
CwChr01B006140	7.53596e-17	4.53695	0.02	0.001	8.42e-12	11
CwChr09A008160	8.3765e-17	2.72276	0.059	0.007	9.35915e-12	11
CwChr05B011570	8.95833e-17	2.80207	0.069	0.01	1.00092e-11	11
CwChr03B007990	1.53856e-16	2.79938	0.069	0.01	1.71904e-11	11
CwChr03A011460	1.5586e-16	5.47692	0.015	0	1.74144e-11	11
CwChr02B019640	1.58135e-16	5.1261	0.015	0	1.76686e-11	11
CwChr04A000400	1.59978e-16	4.81035	0.015	0	1.78745e-11	11
CwChr09B004310	1.60443e-16	4.29671	0.015	0	1.79264e-11	11
CwChr07B025420	1.60908e-16	4.25459	0.015	0	1.79784e-11	11
CwChr08A040580	1.60908e-16	4.09424	0.015	0	1.79784e-11	11
CwChr03B060300	1.61843e-16	4.09844	0.015	0	1.80829e-11	11
CwChr04A047080	1.61843e-16	4.1118	0.015	0	1.80829e-11	11
CwChr06A010960	1.83595e-16	3.12045	0.049	0.005	2.05133e-11	11
CwChr05B017910	2.0744e-16	2.72549	0.069	0.01	2.31775e-11	11
CwChr02B041090	2.40326e-16	3.81173	0.034	0.003	2.68519e-11	11
CwChr02B007550	2.57299e-16	1.6365	0.172	0.046	2.87483e-11	11
CwChr01B077330	2.63021e-16	3.29157	0.034	0.003	2.93876e-11	11
CwChr08A010790	3.2912e-16	2.76408	0.054	0.006	3.6773e-11	11
CwChr08B044410	6.20131e-16	1.60183	0.358	0.152	6.92879e-11	11
CwChr08B052120	6.65025e-16	4.39328	0.02	0.001	7.43039e-11	11
CwChr01B039940	6.71374e-16	2.37444	0.078	0.013	7.50133e-11	11
CwChr10B017020	6.72099e-16	4.01405	0.02	0.001	7.50943e-11	11
CwChr02A003460	6.72099e-16	3.9065	0.02	0.001	7.50943e-11	11
CwChr03B000450	6.90841e-16	3.48855	0.02	0.001	7.71883e-11	11
CwChr01A009890	1.19158e-15	2.73602	0.044	0.004	1.33137e-10	11
CwChr01B055760	1.40087e-15	4.56335	0.025	0.001	1.56521e-10	11
CwChr02A019400	1.48064e-15	3.71976	0.025	0.001	1.65433e-10	11
CwChr03A003550	1.62072e-15	2.48636	0.137	0.034	1.81085e-10	11
CwChr08A001010	1.67634e-15	1.38112	0.265	0.096	1.873e-10	11
CwChr04A047420	2.65096e-15	3.01247	0.034	0.003	2.96194e-10	11
CwChr03B031050	2.74191e-15	3.79656	0.029	0.002	3.06357e-10	11
CwChr02A005980	3.79088e-15	7.02119	0.01	0	4.23559e-10	11
CwChr05A030120	3.80573e-15	6.87373	0.01	0	4.25218e-10	11
CwChr08A017750	3.80573e-15	6.1621	0.01	0	4.25218e-10	11
CwChr01B031180	3.82064e-15	5.78476	0.01	0	4.26884e-10	11
CwChr03B016600	3.82064e-15	6.51751	0.01	0	4.26884e-10	11
CwChr01B067170	3.8356e-15	5.96497	0.01	0	4.28556e-10	11
CwChr09A019270	3.8356e-15	5.92983	0.01	0	4.28556e-10	11
CwChr10A034180	3.8356e-15	5.47865	0.01	0	4.28556e-10	11
CwChr03A013460	3.85063e-15	5.54974	0.01	0	4.30234e-10	11
CwChr05B019280	3.85063e-15	5.25217	0.01	0	4.30234e-10	11
CwChr05B035300	3.85063e-15	5.06695	0.01	0	4.30234e-10	11
CwChr08A028110	3.85063e-15	5.76938	0.01	0	4.30234e-10	11
CwChr02B005980	3.86571e-15	5.18027	0.01	0	4.3192e-10	11
CwChr07B033390	3.86571e-15	5.19028	0.01	0	4.3192e-10	11
CwChr09B016930	3.86571e-15	4.95619	0.01	0	4.3192e-10	11
CwChr10B038990	3.88085e-15	4.28613	0.01	0	4.33611e-10	11
CwChr01B042990	4.51523e-15	4.8931	0.02	0.001	5.04491e-10	11
CwChr01B000210	4.52427e-15	4.65962	0.02	0.001	5.05501e-10	11
CwChr04B010010	4.76459e-15	5.52693	0.015	0	5.32352e-10	11
CwChr02A064870	4.82759e-15	4.4812	0.015	0	5.39391e-10	11
CwChr07B028530	5.32186e-15	2.99241	0.034	0.003	5.94617e-10	11
CwChr01A073550	6.20741e-15	2.37296	0.049	0.006	6.93561e-10	11
CwChr10A019270	6.75656e-15	2.47726	0.093	0.018	7.54917e-10	11
CwChr03A059200	9.98887e-15	2.21163	0.093	0.018	1.11607e-09	11
CwChr03B041390	1.10035e-14	1.15523	0.809	0.672	1.22943e-09	11
CwChr02B042070	1.51712e-14	4.30569	0.088	0.017	1.69509e-09	11
CwChr03A020440	1.57175e-14	2.48664	0.054	0.007	1.75614e-09	11
CwChr05A002270	1.59836e-14	2.64336	0.534	0.37	1.78586e-09	11
CwChr09A039530	1.8867e-14	2.04336	0.113	0.026	2.10803e-09	11
CwChr02B058470	1.89253e-14	2.87982	0.059	0.008	2.11454e-09	11
CwChr03B057740	1.97788e-14	2.8396	0.059	0.008	2.2099e-09	11
CwChr01B079460	2.52086e-14	3.35773	0.044	0.005	2.81659e-09	11
CwChr09A039440	2.63696e-14	4.42425	0.02	0.001	2.9463e-09	11
CwChr09B024930	2.68744e-14	3.87123	0.02	0.001	3.0027e-09	11
CwChr10A009600	3.08086e-14	2.23531	0.123	0.03	3.44228e-09	11
CwChr02A018600	3.75246e-14	3.17594	0.034	0.003	4.19266e-09	11
CwChr05B020330	6.00549e-14	1.10596	0.745	0.533	6.71e-09	11
CwChr06A021210	6.69627e-14	3.48633	0.034	0.003	7.48181e-09	11
CwChr07A010610	8.06716e-14	5.14397	0.015	0.001	9.01352e-09	11
CwChr10A011380	8.38318e-14	3.34032	0.015	0.001	9.36661e-09	11
CwChr02B060290	8.59207e-14	3.07162	0.029	0.002	9.60001e-09	11
CwChr06B015310	1.25895e-13	4.75086	0.02	0.001	1.40664e-08	11
CwChr01B043890	1.3241e-13	3.79975	0.02	0.001	1.47943e-08	11
CwChr03A024990	1.33367e-13	3.66734	0.02	0.001	1.49013e-08	11
CwChr01B038340	1.33972e-13	2.99426	0.044	0.005	1.49688e-08	11
CwChr06A008990	1.43494e-13	4.38691	0.025	0.002	1.60327e-08	11
CwChr09B018180	1.47171e-13	5.3792	0.049	0.006	1.64436e-08	11
CwChr02B050240	1.49687e-13	3.72587	0.025	0.002	1.67246e-08	11
CwChr09B028670	1.52104e-13	3.65484	0.025	0.002	1.69947e-08	11
CwChr03A041600	1.5411e-13	3.33663	0.025	0.002	1.72188e-08	11
CwChr02A044170	1.54334e-13	3.46657	0.025	0.002	1.72439e-08	11
CwChr03B057020	1.79289e-13	3.20084	0.029	0.002	2.00322e-08	11
CwChr08B038390	1.80904e-13	1.61138	0.206	0.071	2.02126e-08	11
CwChr03B046060	1.84931e-13	3.1538	0.039	0.004	2.06625e-08	11
CwChr07A016890	1.98013e-13	4.07035	0.034	0.003	2.21242e-08	11
CwChr05A006920	2.16426e-13	3.40502	0.034	0.003	2.41815e-08	11
CwChr03A049220	3.62821e-13	3.34495	0.029	0.002	4.05383e-08	11
CwChr09B036390	3.68221e-13	5.18461	0.025	0.002	4.11417e-08	11
CwChr09A033990	3.82423e-13	2.62639	0.029	0.002	4.27285e-08	11
CwChr05A009710	3.88059e-13	3.01954	0.034	0.003	4.33582e-08	11
CwChr08A010970	4.27438e-13	1.44324	0.358	0.166	4.77581e-08	11
CwChr06A010140	4.35659e-13	2.58521	0.064	0.01	4.86766e-08	11
CwChr04B037370	5.12978e-13	1.90097	0.309	0.143	5.73155e-08	11
CwChr03B037200	5.56091e-13	3.657	0.02	0.001	6.21326e-08	11
CwChr10A030970	5.63774e-13	3.55414	0.02	0.001	6.2991e-08	11
CwChr02B005420	8.55854e-13	2.84939	0.044	0.005	9.56255e-08	11
CwChr04B032270	8.96173e-13	5.14381	0.015	0.001	1.0013e-07	11
CwChr08B028700	9.08142e-13	4.47912	0.015	0.001	1.01468e-07	11
CwChr10B016580	9.08142e-13	4.7109	0.015	0.001	1.01468e-07	11
CwChr03B061160	9.10152e-13	4.35792	0.015	0.001	1.01692e-07	11
CwChr01B078150	9.16209e-13	4.27376	0.015	0.001	1.02369e-07	11
CwChr01B031700	9.78617e-13	5.45655	0.083	0.017	1.09342e-07	11
CwChr06B030250	9.97513e-13	5.90468	0.01	0	1.11453e-07	11
CwChr10A029010	9.97513e-13	5.65421	0.01	0	1.11453e-07	11
CwChr02A019340	1.00076e-12	5.66286	0.01	0	1.11816e-07	11
CwChr03A026510	1.00076e-12	5.65343	0.01	0	1.11816e-07	11
CwChr06B009720	1.00401e-12	4.92723	0.01	0	1.12179e-07	11
CwChr10A034360	1.00401e-12	5.28422	0.01	0	1.12179e-07	11
CwChr06A041860	1.00728e-12	5.07609	0.01	0	1.12544e-07	11
CwChr07A030790	1.00728e-12	4.80364	0.01	0	1.12544e-07	11
CwChr08A034880	1.00728e-12	5.07246	0.01	0	1.12544e-07	11
CwChr10B018060	1.00728e-12	5.09884	0.01	0	1.12544e-07	11
CwChr01B016520	1.01056e-12	5.14702	0.01	0	1.1291e-07	11
CwChr10B012590	1.01056e-12	4.53591	0.01	0	1.1291e-07	11
CwChr02B027940	1.01384e-12	4.99702	0.01	0	1.13278e-07	11
CwChr09A004390	1.01384e-12	4.84249	0.01	0	1.13278e-07	11
CwChr10A028140	1.12509e-12	2.52935	0.069	0.012	1.25708e-07	11
CwChr04B035060	1.16733e-12	2.05598	0.157	0.049	1.30427e-07	11
CwChr09A027590	1.54672e-12	4.80881	0.044	0.006	1.72816e-07	11
CwChr06B005010	1.63457e-12	2.67665	0.054	0.008	1.82632e-07	11
CwChr08B013700	1.7294e-12	3.41803	0.034	0.003	1.93228e-07	11
CwChr02B060040	2.02941e-12	4.89353	0.02	0.001	2.26748e-07	11
CwChr02A057400	2.06292e-12	3.90756	0.02	0.001	2.30492e-07	11
CwChr07A025570	2.07448e-12	1.64896	0.127	0.035	2.31783e-07	11
CwChr06B008980	2.0867e-12	3.86465	0.02	0.001	2.33149e-07	11
CwChr03B032120	2.09011e-12	3.65742	0.02	0.001	2.33531e-07	11
CwChr05B031890	2.1004e-12	3.43825	0.02	0.001	2.3468e-07	11
CwChr02A037680	2.13157e-12	3.52163	0.02	0.001	2.38162e-07	11
CwChr06A036950	2.54648e-12	2.79613	0.049	0.007	2.84521e-07	11
CwChr01B072450	2.54836e-12	2.1913	0.093	0.021	2.84731e-07	11
CwChr03B026850	3.37713e-12	3.10514	0.039	0.005	3.7733e-07	11
CwChr02B011900	4.46642e-12	2.73594	0.054	0.008	4.99037e-07	11
CwChr05B026020	5.64516e-12	1.74812	0.142	0.042	6.30739e-07	11
CwChr01B064700	6.50206e-12	1.60783	0.181	0.062	7.26482e-07	11
CwChr01A068890	7.11776e-12	4.67147	0.015	0.001	7.95274e-07	11
CwChr03B038760	7.1763e-12	4.51926	0.015	0.001	8.01815e-07	11
CwChr03B036930	7.21765e-12	2.70836	0.02	0.001	8.06436e-07	11
CwChr10B008040	7.25013e-12	4.10859	0.015	0.001	8.10064e-07	11
CwChr08A025200	7.47842e-12	1.65243	0.113	0.029	8.35571e-07	11
CwChr10B002220	7.55966e-12	2.75172	0.039	0.005	8.44649e-07	11
CwChr09B040630	8.30148e-12	1.4961	0.216	0.082	9.27532e-07	11
CwChr07A029430	8.56554e-12	3.53279	0.029	0.003	9.57036e-07	11
CwChr06A015380	8.59982e-12	4.16559	0.132	0.039	9.60866e-07	11
CwChr03B006980	9.52629e-12	2.04804	0.123	0.034	1.06438e-06	11
CwChr02A010210	9.66841e-12	3.25517	0.054	0.008	1.08026e-06	11
CwChr05B044590	1.17549e-11	1.47566	0.206	0.077	1.31339e-06	11
CwChr07B036850	1.34436e-11	1.78887	0.098	0.024	1.50207e-06	11
CwChr03B039900	1.51872e-11	3.21126	0.029	0.003	1.69688e-06	11
CwChr03B026560	1.55438e-11	1.42451	0.137	0.04	1.73672e-06	11
CwChr07B016550	1.87525e-11	1.51741	0.152	0.048	2.09524e-06	11
CwChr02B064490	2.07009e-11	4.17707	0.02	0.001	2.31293e-06	11
CwChr01A031370	2.09507e-11	3.79368	0.02	0.001	2.34084e-06	11
CwChr09A022970	2.10136e-11	3.94343	0.02	0.001	2.34787e-06	11
CwChr08B005310	2.29782e-11	2.34642	0.039	0.005	2.56738e-06	11
CwChr05B027240	2.35136e-11	1.86837	0.093	0.022	2.6272e-06	11
CwChr04B002760	3.24689e-11	1.65199	0.157	0.052	3.62778e-06	11
CwChr01A063590	3.36742e-11	2.6979	0.059	0.01	3.76245e-06	11
CwChr01A014830	3.51956e-11	2.84631	0.044	0.006	3.93244e-06	11
CwChr02A029540	4.27221e-11	4.91384	0.015	0.001	4.77338e-06	11
CwChr09A027480	4.40446e-11	3.59926	0.015	0.001	4.92115e-06	11
CwChr09A002670	4.86841e-11	4.13158	0.025	0.002	5.43953e-06	11
CwChr01B009780	4.97286e-11	3.92522	0.025	0.002	5.55623e-06	11
CwChr07B030740	5.37364e-11	2.25486	0.118	0.034	6.00403e-06	11
CwChr10A021040	5.41556e-11	5.04049	0.01	0	6.05086e-06	11
CwChr05A019880	5.43061e-11	5.05331	0.01	0	6.06767e-06	11
CwChr08B028190	5.43061e-11	4.73465	0.01	0	6.06767e-06	11
CwChr03A008870	5.46083e-11	3.9643	0.01	0	6.10144e-06	11
CwChr07B031020	5.46083e-11	4.66994	0.01	0	6.10144e-06	11
CwChr05A044880	5.476e-11	4.31638	0.01	0	6.11839e-06	11
CwChr09A036200	5.476e-11	3.71121	0.01	0	6.11839e-06	11
CwChr05A037190	5.49122e-11	4.40485	0.01	0	6.13539e-06	11
CwChr04B026960	5.51372e-11	2.26982	0.074	0.015	6.16053e-06	11
CwChr05A033060	5.58333e-11	2.37839	0.054	0.009	6.23831e-06	11
CwChr01A033230	5.77012e-11	4.0985	0.02	0.001	6.44702e-06	11
CwChr04B030030	5.97419e-11	2.97073	0.034	0.004	6.67503e-06	11
CwChr01A049910	6.75422e-11	3.45542	0.069	0.014	7.54656e-06	11
CwChr01A004240	7.0767e-11	3.35421	0.029	0.003	7.90686e-06	11
CwChr02B015020	7.39464e-11	1.77714	0.098	0.025	8.26211e-06	11
CwChr04B051400	7.42398e-11	1.91343	0.078	0.017	8.29489e-06	11
CwChr08B024190	7.64926e-11	2.68499	0.029	0.003	8.5466e-06	11
CwChr09A043400	8.0346e-11	0.893059	0.618	0.426	8.97713e-06	11
CwChr06B002170	8.27283e-11	3.55738	0.034	0.004	9.24332e-06	11
CwChr10B026470	8.80359e-11	1.70048	0.113	0.031	9.83634e-06	11
CwChr09B023390	8.86513e-11	2.34481	0.049	0.008	9.90509e-06	11
CwChr06A004800	9.72279e-11	1.06179	0.348	0.171	1.08634e-05	11
CwChr04B050840	1.0287e-10	3.48154	0.025	0.002	1.14938e-05	11
CwChr05B010910	1.04947e-10	2.50566	0.049	0.008	1.17258e-05	11
CwChr02B023460	1.13676e-10	1.26589	0.167	0.057	1.27011e-05	11
CwChr03A020860	1.16269e-10	2.35491	0.064	0.012	1.29909e-05	11
CwChr09B030200	1.17141e-10	2.16971	0.078	0.018	1.30882e-05	11
CwChr03B041560	1.20319e-10	2.20823	0.078	0.018	1.34433e-05	11
CwChr06B031020	1.24946e-10	2.52584	0.029	0.003	1.39603e-05	11
CwChr09B009170	1.51428e-10	3.61985	0.02	0.001	1.69192e-05	11
CwChr06A024440	1.529e-10	3.68186	0.02	0.001	1.70836e-05	11
CwChr05A016830	1.54172e-10	3.3362	0.02	0.001	1.72258e-05	11
CwChr08A044260	1.54812e-10	3.58331	0.02	0.001	1.72973e-05	11
CwChr07B022150	1.55241e-10	3.30036	0.02	0.001	1.73452e-05	11
CwChr01A003600	1.55885e-10	3.32527	0.02	0.001	1.74172e-05	11
CwChr02B050350	1.74524e-10	2.3248	0.059	0.011	1.94997e-05	11
CwChr01A015130	1.85622e-10	3.34507	0.029	0.003	2.07397e-05	11
CwChr06B008310	1.86776e-10	3.72252	0.025	0.002	2.08686e-05	11
CwChr03A009020	1.87612e-10	3.58323	0.025	0.002	2.0962e-05	11
CwChr09A006000	1.94432e-10	3.00677	0.025	0.002	2.17241e-05	11
CwChr07A034940	2.48702e-10	2.84849	0.039	0.005	2.77878e-05	11
CwChr05A016550	2.564e-10	2.86962	0.039	0.005	2.86478e-05	11
CwChr01B040790	2.75764e-10	1.27111	0.245	0.106	3.08114e-05	11
CwChr05B037370	2.79662e-10	1.76774	0.113	0.032	3.12469e-05	11
CwChr03B035000	2.80916e-10	2.15856	0.039	0.005	3.1387e-05	11
CwChr08B048940	3.24327e-10	1.87086	0.103	0.028	3.62374e-05	11
CwChr09A006770	3.74032e-10	3.36736	0.02	0.001	4.1791e-05	11
CwChr07B005020	3.82935e-10	1.69556	0.078	0.018	4.27857e-05	11
CwChr02B059620	4.05786e-10	2.18219	0.049	0.008	4.53388e-05	11
CwChr06B019440	4.22561e-10	1.28718	0.167	0.06	4.72132e-05	11
CwChr03A041270	5.40414e-10	2.74869	0.034	0.004	6.0381e-05	11
CwChr10B008600	5.88999e-10	3.69969	0.025	0.002	6.58095e-05	11
CwChr03A007220	5.93917e-10	1.3305	0.235	0.102	6.63589e-05	11
CwChr09A035350	6.02268e-10	3.46415	0.025	0.002	6.7292e-05	11
CwChr07B015910	6.55997e-10	2.04126	0.064	0.013	7.32952e-05	11
CwChr01A016120	7.16365e-10	2.81851	0.029	0.003	8.00402e-05	11
CwChr03B028400	7.30271e-10	1.97287	0.098	0.027	8.1594e-05	11
CwChr05B042690	7.81746e-10	2.17131	0.064	0.013	8.73452e-05	11
CwChr04A025290	8.11812e-10	4.27714	0.083	0.021	9.07045e-05	11
CwChr01B065100	8.35308e-10	3.94032	0.015	0.001	9.33298e-05	11
CwChr07B003470	8.36705e-10	3.84338	0.015	0.001	9.34859e-05	11
CwChr00B013050	8.40912e-10	3.65786	0.015	0.001	9.3956e-05	11
CwChr01A008020	8.40912e-10	3.57214	0.015	0.001	9.3956e-05	11
CwChr02A017020	8.47394e-10	3.52306	0.02	0.002	9.46802e-05	11
CwChr05B049280	8.98613e-10	3.27737	0.039	0.006	0.000100403	11
CwChr09B022980	9.29021e-10	3.2845	0.039	0.006	0.0001038	11
CwChr03A019480	1.00538e-09	2.32747	0.074	0.017	0.000112333	11
CwChr08B017850	1.01019e-09	3.73869	0.025	0.002	0.00011287	11
CwChr03A065330	1.02161e-09	3.21139	0.029	0.003	0.000114145	11
CwChr03A060470	1.05168e-09	3.01383	0.029	0.003	0.000117505	11
CwChr03A009410	1.0737e-09	5.69512	0.01	0	0.000119966	11
CwChr08B033450	1.07892e-09	5.154	0.01	0	0.000120548	11
CwChr01A052400	1.08153e-09	5.34147	0.01	0	0.000120841	11
CwChr07A002580	1.08153e-09	5.19386	0.01	0	0.000120841	11
CwChr06A035180	1.08166e-09	2.70479	0.029	0.003	0.000120855	11
CwChr06B012460	1.08415e-09	4.90554	0.01	0	0.000121134	11
CwChr03B049680	1.08678e-09	4.41406	0.01	0	0.000121427	11
CwChr01A015680	1.08942e-09	4.46195	0.01	0	0.000121721	11
CwChr02A010970	1.09206e-09	4.07671	0.01	0	0.000122016	11
CwChr03A020450	1.0947e-09	4.26288	0.01	0	0.000122312	11
CwChr09B023810	1.0947e-09	4.22338	0.01	0	0.000122312	11
CwChr06B024970	1.09735e-09	4.3444	0.01	0	0.000122608	11
CwChr08A026120	1.09735e-09	4.23415	0.01	0	0.000122608	11
CwChr09B033110	1.10001e-09	3.46503	0.01	0	0.000122906	11
CwChr05A031750	1.1133e-09	2.84236	0.025	0.002	0.00012439	11
CwChr01A006740	1.1367e-09	2.21478	0.078	0.019	0.000127005	11
CwChr03A014320	1.1462e-09	1.85096	0.078	0.019	0.000128066	11
CwChr01A077480	1.59283e-09	1.3538	0.137	0.046	0.000177968	11
CwChr01A024490	1.64596e-09	1.64657	0.088	0.023	0.000183905	11
CwChr03A066620	1.76086e-09	1.84039	0.088	0.023	0.000196743	11
CwChr09B017700	1.77073e-09	2.1885	0.049	0.009	0.000197845	11
CwChr05A023440	1.7805e-09	2.28299	0.069	0.015	0.000198937	11
CwChr08A017590	1.78965e-09	3.72515	0.02	0.002	0.000199959	11
CwChr06A010230	1.80965e-09	3.4927	0.02	0.002	0.000202194	11
CwChr09B001790	1.84329e-09	2.95866	0.025	0.002	0.000205952	11
CwChr03B051950	2.02387e-09	1.02272	0.211	0.087	0.000226129	11
CwChr06A019940	2.25166e-09	1.85487	0.059	0.012	0.000251581	11
CwChr02A006360	2.64911e-09	0.851015	0.373	0.195	0.000295987	11
CwChr02B054270	2.80774e-09	4.68984	0.015	0.001	0.000313712	11
CwChr09A005760	2.85232e-09	3.77994	0.015	0.001	0.000318693	11
CwChr06A037870	2.89303e-09	3.56787	0.015	0.001	0.000323241	11
CwChr04A004050	2.91131e-09	3.22096	0.015	0.001	0.000325283	11
CwChr02A012630	2.96274e-09	3.12837	0.025	0.003	0.00033103	11
CwChr02B025640	3.01325e-09	1.92567	0.103	0.03	0.000336674	11
CwChr07B012100	3.02014e-09	1.35784	0.147	0.052	0.000337443	11
CwChr01B051490	3.09245e-09	1.77768	0.064	0.014	0.000345522	11
CwChr02B034580	3.1441e-09	1.8464	0.083	0.022	0.000351293	11
CwChr03B064070	3.2636e-09	1.89902	0.049	0.009	0.000364645	11
CwChr02B058120	3.26753e-09	3.03152	0.029	0.004	0.000365085	11
CwChr01A014040	3.3015e-09	2.11163	0.064	0.014	0.00036888	11
CwChr06A004550	3.61166e-09	4.03001	0.02	0.002	0.000403535	11
CwChr06A035380	3.62894e-09	3.82411	0.02	0.002	0.000405465	11
CwChr02B004940	3.70327e-09	3.54034	0.02	0.002	0.00041377	11
CwChr08A005970	3.73876e-09	3.38408	0.02	0.002	0.000417735	11
CwChr05B050770	3.76041e-09	2.27994	0.044	0.007	0.000420154	11
CwChr03A044830	3.92612e-09	2.28911	0.054	0.011	0.000438669	11
CwChr01A070600	3.96945e-09	1.40519	0.142	0.05	0.000443511	11
CwChr04B006330	4.21133e-09	4.27065	0.074	0.018	0.000470536	11
CwChr07B003840	4.46186e-09	1.76464	0.088	0.024	0.000498528	11
CwChr03A007730	4.63749e-09	2.17207	0.039	0.006	0.000518151	11
CwChr02B009120	4.73235e-09	1.7649	0.088	0.024	0.00052875	11
CwChr08A045750	4.80037e-09	1.82668	0.078	0.02	0.00053635	11
CwChr03B059970	5.17555e-09	1.57242	0.098	0.028	0.000578269	11
CwChr05A028700	5.22093e-09	1.09618	0.338	0.179	0.000583339	11
CwChr10B019430	5.24967e-09	1.917	0.083	0.022	0.000586551	11
CwChr04A001470	5.25402e-09	2.50027	0.049	0.009	0.000587037	11
CwChr03B028570	6.25755e-09	0.760055	0.363	0.191	0.000699162	11
CwChr07B004010	6.37811e-09	2.27513	0.049	0.009	0.000712633	11
CwChr03A030720	6.49446e-09	1.59363	0.103	0.031	0.000725632	11
CwChr03A064030	6.57767e-09	3.17516	0.029	0.004	0.000734929	11
CwChr05A044530	7.13278e-09	3.76388	0.02	0.002	0.000796953	11
CwChr09B043370	7.31921e-09	3.6837	0.025	0.003	0.000817783	11
CwChr04A037800	7.42633e-09	2.85012	0.02	0.002	0.000829751	11
CwChr02B042750	7.63873e-09	2.66569	0.034	0.005	0.000853482	11
CwChr02B058450	7.99538e-09	2.591	0.025	0.003	0.000893332	11
CwChr03B008290	8.15736e-09	2.54126	0.054	0.011	0.00091143	11
CwChr07B027260	8.27757e-09	1.73218	0.103	0.031	0.000924861	11
CwChr06B040320	8.56856e-09	4.62232	0.015	0.001	0.000957374	11
CwChr05A036440	8.58132e-09	3.8834	0.015	0.001	0.0009588	11
CwChr02A015080	8.6005e-09	4.02201	0.015	0.001	0.000960942	11
CwChr08A045680	8.81419e-09	2.97933	0.015	0.001	0.000984818	11
CwChr03A007180	9.03786e-09	2.42639	0.044	0.008	0.00100981	11
CwChr06A016280	1.08006e-08	2.31819	0.039	0.006	0.00120676	11
CwChr09B043920	1.11024e-08	6.26922	0.01	0	0.00124048	11
CwChr07B004830	1.11741e-08	5.26269	0.01	0	0.00124849	11
CwChr01B020610	1.11892e-08	2.38233	0.044	0.008	0.00125018	11
CwChr02A031070	1.12462e-08	4.25721	0.01	0	0.00125655	11
CwChr03A046710	1.12462e-08	4.5695	0.01	0	0.00125655	11
CwChr03B012070	1.12462e-08	4.41647	0.01	0	0.00125655	11
CwChr04A026060	1.12462e-08	5.02444	0.01	0	0.00125655	11
CwChr07B008690	1.12462e-08	4.4329	0.01	0	0.00125655	11
CwChr00A021790	1.12704e-08	4.64396	0.01	0	0.00125925	11
CwChr04B001490	1.12946e-08	4.0369	0.01	0	0.00126195	11
CwChr07A032550	1.12946e-08	4.64894	0.01	0	0.00126195	11
CwChr09B020530	1.12946e-08	4.22514	0.01	0	0.00126195	11
CwChr03B057560	1.13431e-08	4.0809	0.01	0	0.00126738	11
CwChr08A040450	1.13675e-08	3.83045	0.01	0	0.0012701	11
CwChr09B039970	1.13675e-08	3.42376	0.01	0	0.0012701	11
CwChr01B052520	1.13919e-08	4.03718	0.01	0	0.00127282	11
CwChr01B030870	1.13919e-08	3.81319	0.01	0	0.00127282	11
CwChr03A037120	1.13919e-08	3.46913	0.01	0	0.00127282	11
CwChr04A017590	1.13919e-08	3.11853	0.01	0	0.00127282	11
CwChr05A041190	1.13919e-08	3.58819	0.01	0	0.00127282	11
CwChr07A008140	1.13919e-08	3.58554	0.01	0	0.00127282	11
CwChr04B044180	1.15605e-08	1.00395	0.284	0.14	0.00129166	11
CwChr02B045390	1.20557e-08	1.34645	0.118	0.038	0.00134699	11
CwChr06B038470	1.27661e-08	0.799417	0.363	0.195	0.00142637	11
CwChr02B028870	1.37641e-08	3.5007	0.02	0.002	0.00153787	11
CwChr01B004190	1.39058e-08	1.72625	0.054	0.011	0.00155371	11
CwChr05B025000	1.47737e-08	1.9289	0.054	0.011	0.00165068	11
CwChr10B026400	1.62491e-08	0.504254	0.922	0.823	0.00181553	11
CwChr09B014170	1.6979e-08	2.57546	0.049	0.01	0.00189708	11
CwChr01A046520	1.74034e-08	1.36933	0.162	0.064	0.0019445	11
CwChr06B030580	1.74146e-08	3.87331	0.123	0.044	0.00194575	11
CwChr03B001200	1.96223e-08	1.37827	0.113	0.037	0.00219242	11
CwChr01B064930	2.05695e-08	2.20913	0.054	0.011	0.00229825	11
CwChr01A009180	2.10423e-08	2.667	0.034	0.005	0.00235107	11
CwChr03B022210	2.23502e-08	1.87176	0.054	0.011	0.00249722	11
CwChr08A038070	2.26059e-08	0.959291	0.27	0.131	0.00252578	11
CwChr01B074400	2.27275e-08	6.25964	0.015	0.001	0.00253937	11
CwChr02A018770	2.27596e-08	4.441	0.015	0.001	0.00254295	11
CwChr01B002420	2.32461e-08	3.86415	0.015	0.001	0.00259731	11
CwChr07A038920	2.36426e-08	3.3959	0.015	0.001	0.00264161	11
CwChr03B018600	2.37093e-08	3.1978	0.015	0.001	0.00264907	11
CwChr09B039030	2.38097e-08	3.11733	0.015	0.001	0.00266029	11
CwChr10A022750	2.39106e-08	3.03532	0.015	0.001	0.00267155	11
CwChr02A041260	2.41346e-08	1.94772	0.044	0.008	0.00269659	11
CwChr03A001580	2.56942e-08	2.70532	0.02	0.002	0.00287084	11
CwChr10B020330	2.63602e-08	1.18305	0.127	0.044	0.00294526	11
CwChr06B024330	2.79343e-08	2.8227	0.025	0.003	0.00312113	11
CwChr05A023650	3.3135e-08	2.80713	0.034	0.005	0.00370221	11
CwChr09A039110	3.35518e-08	2.63044	0.029	0.004	0.00374878	11
CwChr01A004310	3.60454e-08	2.3749	0.044	0.008	0.00402739	11
CwChr03A043200	4.30446e-08	1.19588	0.186	0.081	0.00480942	11
CwChr05B048370	4.34736e-08	4.66092	0.02	0.002	0.00485735	11
CwChr01B074170	4.50001e-08	2.69572	0.02	0.002	0.00502791	11
CwChr01B023000	4.63912e-08	1.13546	0.162	0.065	0.00518334	11
CwChr02B054950	5.01868e-08	1.70191	0.127	0.046	0.00560743	11
CwChr02A039310	5.04063e-08	1.64345	0.078	0.022	0.00563194	11
CwChr08B050200	5.58802e-08	4.61331	0.015	0.001	0.00624355	11
CwChr09A043020	5.79376e-08	3.65545	0.015	0.001	0.00647342	11
CwChr04B005400	5.82486e-08	3.27135	0.015	0.001	0.00650817	11
CwChr10A004480	5.83266e-08	3.12805	0.015	0.001	0.00651688	11
CwChr04A034290	5.89542e-08	2.92769	0.015	0.001	0.00658701	11
CwChr08B039530	6.00604e-08	2.88333	0.025	0.003	0.00671061	11
CwChr09A012260	6.34537e-08	0.616377	0.525	0.326	0.00708974	11
CwChr03A045010	6.41518e-08	2.1412	0.039	0.007	0.00716774	11
CwChr03B011130	6.51098e-08	1.97873	0.069	0.018	0.00727478	11
CwChr01A065900	6.69552e-08	2.36867	0.044	0.008	0.00748097	11
CwChr05A011120	6.80558e-08	1.21818	0.157	0.062	0.00760394	11
CwChr09A016430	6.95884e-08	1.645	0.039	0.007	0.00777518	11
CwChr01B048590	7.31527e-08	4.78753	0.01	0	0.00817342	11
CwChr02B031260	7.32936e-08	4.35491	0.01	0	0.00818917	11
CwChr02A050760	7.35763e-08	3.67382	0.01	0	0.00822075	11
CwChr03A027660	7.35763e-08	4.34169	0.01	0	0.00822075	11
CwChr05B015290	7.3718e-08	4.37277	0.01	0	0.00823658	11
CwChr01B037070	7.386e-08	4.19587	0.01	0	0.00825245	11
CwChr07A031460	7.386e-08	3.92272	0.01	0	0.00825245	11
CwChr03B041250	7.40022e-08	4.02534	0.01	0	0.00826834	11
CwChr04B032770	7.40022e-08	4.00172	0.01	0	0.00826834	11
CwChr01A009650	7.44306e-08	3.31534	0.01	0	0.0083162	11
CwChr08A025880	7.45739e-08	3.27772	0.01	0	0.00833222	11
CwChr01B033110	7.47175e-08	3.098	0.01	0	0.00834826	11
CwChr09A008570	7.47175e-08	2.75841	0.01	0	0.00834826	11
CwChr03B011630	7.6878e-08	2.78433	0.02	0.002	0.00858965	11
CwChr04B044140	7.83725e-08	2.11205	0.02	0.002	0.00875664	11
CwChr01B060170	8.18892e-08	2.02664	0.029	0.004	0.00914956	11
CwChr06A011680	8.45637e-08	3.10307	0.025	0.003	0.00944838	11
CwChr06A007810	8.50022e-08	0.788543	0.304	0.159	0.00949738	11
CwChr05A015680	8.63979e-08	2.71973	0.025	0.003	0.00965332	11
CwChr01B069470	8.80347e-08	3.29019	0.059	0.014	0.0098362	11
CwChr03B050600	8.98198e-08	1.82893	0.069	0.018	0.0100357	11
CwChr08A027950	9.39394e-08	1.31346	0.147	0.058	0.0104959	11
CwChr01B077560	9.47211e-08	0.983174	0.304	0.164	0.0105833	11
CwChr03A039860	9.64443e-08	2.00547	0.054	0.012	0.0107758	11
CwChr03A032420	9.9382e-08	2.11287	0.044	0.009	0.0111041	11
CwChr01B005920	1.16041e-07	1.12064	0.186	0.081	0.0129653	11
CwChr05A042880	1.21841e-07	3.57814	0.02	0.002	0.0136134	11
CwChr01A025910	1.23352e-07	2.65753	0.025	0.003	0.0137823	11
CwChr01B032170	1.28005e-07	4.25094	0.015	0.001	0.0143021	11
CwChr03A042200	1.28824e-07	4.27084	0.015	0.001	0.0143936	11
CwChr03A025430	1.28988e-07	3.91924	0.015	0.001	0.0144119	11
CwChr02B006030	1.29253e-07	2.35359	0.02	0.002	0.0144416	11
CwChr07A004270	1.29647e-07	3.83953	0.015	0.001	0.0144856	11
CwChr01A047720	1.30476e-07	3.55707	0.015	0.001	0.0145782	11
CwChr02A001350	1.30476e-07	3.99192	0.015	0.001	0.0145782	11
CwChr05A033920	1.3131e-07	3.13485	0.015	0.001	0.0146714	11
CwChr01B030600	1.34494e-07	1.65402	0.123	0.045	0.0150271	11
CwChr02B054410	1.45576e-07	1.59	0.152	0.063	0.0162653	11
CwChr10A004710	1.46419e-07	1.48156	0.069	0.018	0.0163595	11
CwChr10A031750	1.48655e-07	1.91909	0.098	0.032	0.0166093	11
CwChr08B042300	1.68956e-07	1.08658	0.152	0.061	0.0188776	11
CwChr05B005840	1.9219e-07	1.65153	0.064	0.016	0.0214735	11
CwChr05B018480	1.93846e-07	3.77298	0.02	0.002	0.0216586	11
CwChr03B022580	1.94394e-07	0.695095	0.382	0.224	0.0217198	11
CwChr06A043050	1.97604e-07	1.12417	0.211	0.101	0.0220784	11
CwChr07B000970	2.02021e-07	0.737135	0.397	0.235	0.022572	11
CwChr09A014660	2.06441e-07	1.22427	0.093	0.03	0.0230659	11
CwChr06B032600	2.16054e-07	1.04143	0.314	0.176	0.0241399	11
CwChr01A037330	2.56106e-07	2.20565	0.044	0.009	0.028615	11
CwChr01B047000	2.6946e-07	0.696002	0.461	0.289	0.030107	11
CwChr01A017990	2.72259e-07	2.82754	0.029	0.004	0.0304198	11
CwChr03A047250	2.75682e-07	4.31745	0.015	0.001	0.0308023	11
CwChr08A009030	2.75682e-07	3.57043	0.015	0.001	0.0308023	11
CwChr09A027660	2.75682e-07	3.77081	0.015	0.001	0.0308023	11
CwChr03A027180	2.79053e-07	3.1943	0.015	0.001	0.0311789	11
CwChr02A029000	2.80413e-07	2.8852	0.015	0.001	0.0313308	11
CwChr05B021620	2.81619e-07	0.595264	0.368	0.21	0.0314656	11
CwChr03A023770	2.82156e-07	2.22903	0.049	0.011	0.0315255	11
CwChr04B042440	3.00421e-07	1.99046	0.039	0.007	0.0335664	11
CwChr01A047090	3.04613e-07	0.886162	0.373	0.22	0.0340347	11
CwChr08B038240	3.12303e-07	0.828886	0.642	0.51	0.0348939	11
CwChr03A046920	3.18204e-07	2.82871	0.02	0.002	0.0355533	11
CwChr09B006840	3.18796e-07	2.78332	0.02	0.002	0.0356194	11
CwChr02B021270	3.24775e-07	2.23654	0.02	0.002	0.0362874	11
CwChr04B034800	3.25681e-07	2.18512	0.02	0.002	0.0363887	11
CwChr02B027430	3.26124e-07	2.72708	0.034	0.006	0.0364381	11
CwChr10B007610	3.38717e-07	4.78463	0.01	0.001	0.0378452	11
CwChr05A014670	3.40494e-07	4.58481	0.01	0.001	0.0380438	11
CwChr03B062380	3.41089e-07	4.40776	0.01	0.001	0.0381102	11
CwChr04B014360	3.41089e-07	4.44959	0.01	0.001	0.0381102	11
CwChr05A018190	3.41684e-07	4.37388	0.01	0.001	0.0381767	11
CwChr04A002940	3.42281e-07	4.43133	0.01	0.001	0.0382434	11
CwChr05B015920	3.42878e-07	4.14475	0.01	0.001	0.0383101	11
CwChr09A035340	3.43477e-07	4.09362	0.01	0.001	0.038377	11
CwChr03B047800	3.44076e-07	4.14819	0.01	0.001	0.038444	11
CwChr06B036650	3.44076e-07	3.76787	0.01	0.001	0.038444	11
CwChr09B004800	3.44076e-07	4.07818	0.01	0.001	0.038444	11
CwChr00B002380	3.44677e-07	4.00235	0.01	0.001	0.0385111	11
CwChr02B050750	3.44677e-07	3.80726	0.01	0.001	0.0385111	11
CwChr07A029500	3.45881e-07	3.75711	0.01	0.001	0.0386456	11
CwChr02B032740	3.49968e-07	2.31355	0.034	0.006	0.0391023	11
CwChr05A005210	3.63661e-07	1.69052	0.083	0.026	0.0406322	11
CwChr03B051890	3.71229e-07	1.52698	0.211	0.104	0.0414778	11
CwChr03A005560	3.85396e-07	1.31507	0.059	0.015	0.0430607	11
CwChr03A010450	4.13844e-07	1.64618	0.059	0.015	0.0462392	11
CwChr10A007520	4.29368e-07	2.8132	0.029	0.005	0.0479737	11
CwChr06B035860	4.38796e-07	1.95301	0.034	0.006	0.0490272	11
CwChr01B059120	4.45846e-07	2.2833	0.049	0.011	0.0498148	11
CwChr02B050510	4.55276e-07	2.33196	0.025	0.003	0.0508684	11
CwChr04B006660	4.72758e-07	1.63897	0.064	0.017	0.0528217	11
CwChr06A031480	4.72884e-07	1.86394	0.088	0.029	0.0528359	11
CwChr07B030560	4.9009e-07	2.81203	0.02	0.002	0.0547583	11
CwChr04B002330	4.9454e-07	2.35832	0.02	0.002	0.0552554	11
CwChr05B001140	5.03101e-07	2.03856	0.02	0.002	0.056212	11
CwChr01B075070	5.09942e-07	1.83399	0.044	0.009	0.0569764	11
CwChr08B046760	5.21548e-07	1.64108	0.049	0.011	0.058273	11
CwChr02A037730	5.33851e-07	2.2065	0.044	0.009	0.0596477	11
CwChr03B004020	5.5147e-07	3.24695	0.015	0.001	0.0616163	11
CwChr08A027730	5.55326e-07	3.17992	0.015	0.001	0.0620471	11
CwChr09A040310	5.59208e-07	2.60491	0.015	0.001	0.0624809	11
CwChr02A036640	5.64227e-07	1.73884	0.074	0.022	0.0630416	11
CwChr01B017180	5.66149e-07	0.691734	0.397	0.237	0.0632564	11
CwChr02B040350	5.74152e-07	1.66283	0.049	0.011	0.0641505	11
CwChr02A008620	5.80799e-07	1.16144	0.142	0.058	0.0648932	11
CwChr05A042280	6.58655e-07	1.48089	0.034	0.006	0.0735922	11
CwChr01A048410	6.8322e-07	1.67472	0.069	0.019	0.0763369	11
CwChr06A015540	7.48393e-07	0.695467	0.358	0.209	0.0836187	11
CwChr05B020410	7.58084e-07	1.76609	0.034	0.006	0.0847015	11
CwChr03B006020	7.96103e-07	1.48606	0.113	0.042	0.0889494	11
CwChr09B034650	7.97239e-07	2.34486	0.025	0.003	0.0890763	11
CwChr01B036790	8.37971e-07	1.33318	0.123	0.048	0.0936274	11
CwChr04B018100	8.42035e-07	1.24946	0.127	0.05	0.0940814	11
CwChr09B017420	8.51619e-07	1.31555	0.049	0.011	0.0951522	11
CwChr07B023140	8.52129e-07	0.931509	0.137	0.055	0.0952092	11
CwChr03B058010	8.67287e-07	1.85471	0.054	0.013	0.0969029	11
CwChr04B050560	8.73968e-07	1.23249	0.137	0.056	0.0976493	11
CwChr05A030360	8.88553e-07	2.69596	0.044	0.01	0.099279	11
CwChr09A025960	8.99746e-07	1.28721	0.074	0.022	0.10053	11
CwChr02B022470	9.2873e-07	1.40935	0.059	0.015	0.103768	11
CwChr09A028020	9.81479e-07	5.05872	0.025	0.003	0.109662	11
CwChr07B014780	9.91962e-07	3.11798	0.025	0.003	0.110833	11
CwChr03B053420	9.97218e-07	1.07302	0.113	0.042	0.11142	11
CwChr08B010120	1.01799e-06	0.892148	0.176	0.08	0.113741	11
CwChr01A042660	1.04536e-06	3.14759	0.015	0.001	0.116799	11
CwChr03A051070	1.05343e-06	2.49615	0.025	0.003	0.117701	11
CwChr03B043110	1.05353e-06	2.75083	0.015	0.001	0.117712	11
CwChr04B029020	1.10894e-06	0.893662	0.093	0.031	0.123903	11
CwChr02A054060	1.15133e-06	1.18419	0.127	0.051	0.128639	11
CwChr01A011740	1.23453e-06	3.75621	0.01	0.001	0.137935	11
CwChr02B024020	1.2365e-06	3.66188	0.01	0.001	0.138155	11
CwChr05A029250	1.2365e-06	4.26844	0.01	0.001	0.138155	11
CwChr05B023790	1.2365e-06	4.13029	0.01	0.001	0.138155	11
CwChr02B060050	1.24045e-06	3.87044	0.01	0.001	0.138596	11
CwChr02B052330	1.24243e-06	4.07041	0.01	0.001	0.138818	11
CwChr02B017880	1.24639e-06	3.53131	0.01	0.001	0.139261	11
CwChr08B033010	1.24838e-06	3.45101	0.01	0.001	0.139483	11
CwChr09B013300	1.24838e-06	3.66649	0.01	0.001	0.139483	11
CwChr01B041330	1.25037e-06	3.2875	0.01	0.001	0.139705	11
CwChr06B011610	1.25037e-06	3.39826	0.01	0.001	0.139705	11
CwChr03B048580	1.25236e-06	3.23684	0.01	0.001	0.139928	11
CwChr07B031130	1.25236e-06	3.59246	0.01	0.001	0.139928	11
CwChr03A059690	1.25836e-06	2.97827	0.01	0.001	0.140598	11
CwChr01A027910	1.3302e-06	2.15662	0.029	0.005	0.148624	11
CwChr01B005220	1.34372e-06	2.16264	0.029	0.005	0.150135	11
CwChr01B039620	1.39044e-06	1.42774	0.059	0.016	0.155355	11
CwChr03B015420	1.4041e-06	2.16729	0.034	0.006	0.156882	11
CwChr01B018350	1.43489e-06	0.559757	0.456	0.279	0.160322	11
CwChr02A008470	1.46028e-06	1.50721	0.059	0.016	0.163159	11
CwChr04B017830	1.46185e-06	0.696189	0.446	0.296	0.163333	11
CwChr01A046610	1.46863e-06	0.829528	0.127	0.05	0.164092	11
CwChr08A039300	1.4756e-06	1.32517	0.123	0.049	0.16487	11
CwChr03A023620	1.51825e-06	3.5378	0.02	0.002	0.169635	11
CwChr08A002700	1.562e-06	2.88482	0.02	0.002	0.174524	11
CwChr09A017080	1.56899e-06	1.91347	0.093	0.033	0.175305	11
CwChr01A051200	1.79879e-06	1.49104	0.049	0.012	0.20098	11
CwChr07A035660	1.85773e-06	1.12486	0.211	0.108	0.207567	11
CwChr02A044070	1.86339e-06	3.3264	0.015	0.001	0.208198	11
CwChr05B002840	1.88988e-06	1.78194	0.044	0.01	0.211158	11
CwChr01B031110	1.97702e-06	2.09181	0.029	0.005	0.220894	11
CwChr08B019810	1.99774e-06	1.04822	0.103	0.038	0.223209	11
CwChr04A044110	2.04826e-06	1.79077	0.083	0.028	0.228854	11
CwChr03B045660	2.07686e-06	1.06487	0.088	0.03	0.232049	11
CwChr01B009550	2.16579e-06	2.26523	0.044	0.01	0.241986	11
CwChr09A040150	2.19773e-06	3.05438	0.02	0.002	0.245555	11
CwChr02A018590	2.2103e-06	2.9698	0.02	0.002	0.246959	11
CwChr08A008810	2.25475e-06	2.03042	0.049	0.012	0.251925	11
CwChr05B050800	2.26957e-06	2.54969	0.02	0.002	0.253581	11
CwChr10B035660	2.31525e-06	2.16	0.02	0.002	0.258685	11
CwChr07A008740	2.66931e-06	2.104	0.039	0.008	0.298244	11
CwChr05B003740	2.68739e-06	0.530121	0.324	0.184	0.300265	11
CwChr01B054410	2.78006e-06	1.67995	0.074	0.023	0.310619	11
CwChr01B041670	2.81879e-06	2.48305	0.059	0.017	0.314946	11
CwChr01B004920	2.99907e-06	0.646092	0.216	0.107	0.33509	11
CwChr04A013140	3.00304e-06	2.07456	0.049	0.012	0.335532	11
CwChr00A002010	3.04365e-06	2.08961	0.034	0.007	0.34007	11
CwChr02B035810	3.162e-06	2.46518	0.02	0.003	0.353294	11
CwChr04B009890	3.21342e-06	3.23694	0.015	0.001	0.359039	11
CwChr10A034830	3.24648e-06	2.74274	0.015	0.001	0.362733	11
CwChr03B034080	3.27652e-06	2.45579	0.015	0.001	0.366088	11
CwChr08B004630	3.28106e-06	2.57666	0.029	0.005	0.366596	11
CwChr02B055990	3.31049e-06	2.44146	0.029	0.005	0.369884	11
CwChr01B059360	3.33579e-06	2.33897	0.034	0.007	0.372712	11
CwChr09A004090	3.56637e-06	1.98559	0.034	0.007	0.398474	11
CwChr02A037460	3.58034e-06	1.93527	0.034	0.007	0.400035	11
CwChr02A054450	3.66001e-06	4.53467	0.01	0.001	0.408936	11
CwChr06A007370	3.66001e-06	4.61916	0.01	0.001	0.408936	11
CwChr02B028140	3.66538e-06	4.1136	0.01	0.001	0.409537	11
CwChr09B019310	3.66538e-06	4.54544	0.01	0.001	0.409537	11
CwChr02A001220	3.7032e-06	3.67227	0.01	0.001	0.413763	11
CwChr06B008340	3.7032e-06	3.71575	0.01	0.001	0.413763	11
CwChr01A008480	3.71408e-06	3.44655	0.01	0.001	0.414978	11
CwChr03A047920	3.71408e-06	3.57003	0.01	0.001	0.414978	11
CwChr03A001670	3.71953e-06	3.38762	0.01	0.001	0.415586	11
CwChr00B013810	3.72498e-06	2.92053	0.01	0.001	0.416196	11
CwChr03A021280	3.7414e-06	2.83641	0.01	0.001	0.41803	11
CwChr03B055530	3.87118e-06	1.36893	0.049	0.012	0.432531	11
CwChr06B003370	4.0031e-06	1.09131	0.186	0.092	0.447271	11
CwChr01B061750	4.15225e-06	1.8438	0.098	0.037	0.463935	11
CwChr02A006450	4.21763e-06	0.771477	0.181	0.086	0.47124	11
CwChr05A003240	4.26956e-06	0.58203	0.23	0.118	0.477043	11
CwChr05B040820	4.34114e-06	2.86628	0.02	0.003	0.48504	11
CwChr02A065800	4.68471e-06	1.73886	0.074	0.024	0.523427	11
CwChr07B008760	5.04577e-06	1.38882	0.049	0.012	0.563768	11
CwChr01A016470	5.23026e-06	0.640604	0.221	0.112	0.584382	11
CwChr04B045920	5.30606e-06	3.50741	0.015	0.002	0.592852	11
CwChr07A041020	5.30606e-06	3.55209	0.015	0.002	0.592852	11
CwChr10B008720	5.31652e-06	3.57349	0.015	0.002	0.59402	11
CwChr09B037870	5.36383e-06	2.78903	0.015	0.002	0.599306	11
CwChr02B044150	5.54479e-06	1.29224	0.039	0.009	0.619525	11
CwChr03A005500	5.55274e-06	1.10042	0.123	0.051	0.620413	11
CwChr07A015630	5.63184e-06	1.61255	0.034	0.007	0.629252	11
CwChr07B019680	5.66083e-06	0.814003	0.304	0.179	0.63249	11
CwChr03B053750	5.66935e-06	0.593088	0.265	0.143	0.633442	11
CwChr05A043190	5.73384e-06	0.719404	0.147	0.065	0.640648	11
CwChr04B021280	5.75423e-06	2.43089	0.025	0.004	0.642926	11
CwChr10B038970	5.76246e-06	0.381484	0.76	0.593	0.643846	11
CwChr05B051760	5.76895e-06	0.907855	0.167	0.079	0.644571	11
CwChr02B051040	5.9447e-06	1.41449	0.064	0.019	0.664208	11
CwChr06A025000	5.98628e-06	2.13672	0.034	0.007	0.668853	11
CwChr09A042070	6.08676e-06	2.21242	0.02	0.003	0.68008	11
CwChr04A020000	6.46656e-06	1.74825	0.069	0.022	0.722515	11
CwChr01A065650	7.05212e-06	0.95333	0.284	0.17	0.787941	11
CwChr02B025680	7.13584e-06	1.94224	0.034	0.007	0.797295	11
CwChr01B071060	7.20809e-06	0.582902	0.314	0.18	0.805367	11
CwChr03B031590	7.51813e-06	1.51352	0.069	0.022	0.840009	11
CwChr05B037830	7.67363e-06	2.04693	0.039	0.009	0.857382	11
CwChr01A073410	7.6775e-06	3.41572	0.02	0.003	0.857814	11
CwChr03A048620	7.70623e-06	0.650756	0.167	0.078	0.861025	11
CwChr04A050890	7.73795e-06	2.5485	0.029	0.006	0.864568	11
CwChr02B014780	7.87314e-06	2.95272	0.02	0.003	0.879674	11
CwChr06A013310	7.89647e-06	2.96089	0.02	0.003	0.88228	11
CwChr09B020780	7.96182e-06	1.66944	0.054	0.015	0.889582	11
CwChr08B052220	8.2666e-06	1.97589	0.02	0.003	0.923636	11
CwChr03B027650	8.36731e-06	3.35517	0.015	0.002	0.934887	11
CwChr01A034560	8.37922e-06	3.71613	0.015	0.002	0.936219	11
CwChr09B025490	8.50657e-06	2.91494	0.025	0.004	0.950448	11
CwChr06A011110	8.52345e-06	2.89762	0.015	0.002	0.952333	11
CwChr06B006530	8.58017e-06	2.73323	0.015	0.002	0.958672	11
CwChr04A011760	8.59645e-06	2.60719	0.015	0.002	0.96049	11
CwChr05A013150	8.64545e-06	2.5118	0.015	0.002	0.965965	11
CwChr03B027820	8.69471e-06	2.02549	0.015	0.002	0.971469	11
CwChr03A007990	8.72336e-06	0.905311	0.201	0.104	0.97467	11
CwChr05B048810	9.18466e-06	1.85876	0.054	0.015	1	11
CwChr04B051450	9.22827e-06	1.70312	0.025	0.004	1	11
CwChr08A004200	9.29978e-06	4.66449	0.01	0.001	1	11
CwChr04B043100	9.32508e-06	4.46472	0.01	0.001	1	11
CwChr02A019850	9.3886e-06	3.99493	0.01	0.001	1	11
CwChr03B007230	9.41412e-06	4.65837	0.01	0.001	1	11
CwChr05B035510	9.41412e-06	3.43553	0.01	0.001	1	11
CwChr01A046130	9.42691e-06	3.85936	0.01	0.001	1	11
CwChr03A043910	9.42691e-06	3.89455	0.01	0.001	1	11
CwChr05A038440	9.42691e-06	3.63939	0.01	0.001	1	11
CwChr08A021840	9.43972e-06	3.66595	0.01	0.001	1	11
CwChr02B033520	9.46537e-06	3.61887	0.01	0.001	1	11
CwChr02B024710	9.46537e-06	3.41739	0.01	0.001	1	11
CwChr10B018960	9.46537e-06	3.37419	0.01	0.001	1	11
CwChr03A019000	9.47845e-06	1.96816	0.049	0.013	1	11
CwChr06A001220	9.50399e-06	3.09295	0.01	0.001	1	11
CwChr09A029670	9.52981e-06	2.24915	0.01	0.001	1	11
CwChr01B024700	9.56728e-06	0.622567	0.358	0.222	1	11
CwChr01A051700	9.60888e-06	1.75905	0.054	0.015	1	11
CwChr02A022450	9.67785e-06	1.54179	0.044	0.011	1	11
CwChr01B040720	9.70172e-06	1.93302	0.064	0.02	1	11
CwChr10B035030	9.72235e-06	0.910481	0.186	0.093	1	11
CwChr10A032470	9.81556e-06	0.416518	0.926	0.846	1	11
CwChr06B010620	1.00486e-05	0.935028	0.118	0.049	1	11
CwChr03A015040	1.04242e-05	3.60269	0.02	0.003	1	11
CwChr01B017160	1.05302e-05	2.81991	0.02	0.003	1	11
CwChr01B016320	1.0682e-05	0.955908	0.172	0.084	1	11
CwChr03A060380	1.07156e-05	1.7016	0.069	0.022	1	11
CwChr09A014460	1.0726e-05	2.48766	0.02	0.003	1	11
CwChr01B026410	1.08389e-05	2.38895	0.02	0.003	1	11
CwChr01A022790	1.08865e-05	0.728176	0.382	0.239	1	11
CwChr09B032070	1.106e-05	1.78417	0.02	0.003	1	11
CwChr01B001100	1.12831e-05	2.10858	0.044	0.011	1	11
CwChr03B007690	1.13192e-05	1.64725	0.044	0.011	1	11
CwChr09B025440	1.16939e-05	1.48502	0.054	0.015	1	11
CwChr01B062950	1.25228e-05	2.42062	0.029	0.006	1	11
CwChr09A027490	1.27535e-05	1.07867	0.083	0.03	1	11
CwChr06B031740	1.28436e-05	2.74496	0.025	0.004	1	11
CwChr04A034850	1.29382e-05	2.56352	0.025	0.004	1	11
CwChr09B038450	1.31256e-05	3.21691	0.015	0.002	1	11
CwChr10B027050	1.31256e-05	3.14305	0.015	0.002	1	11
CwChr01B013310	1.3234e-05	1.83803	0.044	0.011	1	11
CwChr05A018990	1.33068e-05	2.7201	0.015	0.002	1	11
CwChr01B030010	1.33189e-05	2.64256	0.015	0.002	1	11
CwChr03B028980	1.35767e-05	1.69517	0.015	0.002	1	11
CwChr03B046670	1.35853e-05	1.71245	0.034	0.007	1	11
CwChr04B037480	1.38551e-05	0.679779	0.279	0.158	1	11
CwChr02A016220	1.39841e-05	0.790084	0.221	0.119	1	11
CwChr10B001320	1.40152e-05	1.5913	0.069	0.023	1	11
CwChr02B002310	1.41147e-05	2.54193	0.029	0.006	1	11
CwChr01A034570	1.4243e-05	0.509934	0.436	0.283	1	11
CwChr03B052760	1.48452e-05	1.84297	0.039	0.009	1	11
CwChr10B001330	1.48653e-05	1.51598	0.049	0.013	1	11
CwChr07B021180	1.5301e-05	1.08568	0.088	0.033	1	11
CwChr02A020650	1.59418e-05	2.30514	0.025	0.004	1	11
CwChr01A031280	1.59774e-05	1.12819	0.069	0.022	1	11
CwChr04A044930	1.61187e-05	1.29385	0.069	0.023	1	11
CwChr08B041790	1.61678e-05	1.32574	0.029	0.006	1	11
CwChr01A055290	1.66966e-05	2.49159	0.029	0.006	1	11
CwChr08A007700	1.78177e-05	1.17088	0.093	0.036	1	11
CwChr03A051840	1.82921e-05	1.73273	0.054	0.016	1	11
CwChr01B068330	1.83657e-05	1.6338	0.039	0.009	1	11
CwChr01A075770	1.85624e-05	2.78634	0.025	0.004	1	11
CwChr01A040320	1.8705e-05	0.897001	0.132	0.059	1	11
CwChr08B044350	1.9389e-05	3.7302	0.015	0.002	1	11
CwChr03B048360	1.94005e-05	0.477551	0.284	0.161	1	11
CwChr03B004910	1.95689e-05	1.18348	0.039	0.009	1	11
CwChr02B050900	1.97169e-05	3.26143	0.015	0.002	1	11
CwChr01A035540	1.97778e-05	3.13918	0.015	0.002	1	11
CwChr04B047220	2.00146e-05	2.75773	0.015	0.002	1	11
CwChr06B009550	2.01787e-05	2.00266	0.059	0.018	1	11
CwChr09B035160	2.06759e-05	0.924331	0.176	0.09	1	11
CwChr09A002740	2.08766e-05	1.65568	0.064	0.021	1	11
CwChr03B051570	2.09891e-05	4.62622	0.01	0.001	1	11
CwChr03A041660	2.10422e-05	4.43505	0.01	0.001	1	11
CwChr01B043470	2.10954e-05	4.14634	0.01	0.001	1	11
CwChr03B051040	2.11755e-05	3.97692	0.01	0.001	1	11
CwChr03B057710	2.11889e-05	3.88999	0.01	0.001	1	11
CwChr06A029290	2.12023e-05	3.96523	0.01	0.001	1	11
CwChr05B035690	2.13097e-05	3.45853	0.01	0.001	1	11
CwChr05A048580	2.13097e-05	3.48963	0.01	0.001	1	11
CwChr10A002550	2.13097e-05	3.47948	0.01	0.001	1	11
CwChr06B002740	2.13366e-05	3.46641	0.01	0.001	1	11
CwChr01B062550	2.13635e-05	3.1606	0.01	0.001	1	11
CwChr01A026390	2.14176e-05	3.289	0.01	0.001	1	11
CwChr01A019130	2.14717e-05	2.97876	0.01	0.001	1	11
CwChr06A008100	2.14717e-05	2.78009	0.01	0.001	1	11
CwChr01B001490	2.14988e-05	2.58328	0.029	0.006	1	11
CwChr09B012300	2.1526e-05	3.04665	0.01	0.001	1	11
CwChr05B012430	2.15532e-05	3.02679	0.01	0.001	1	11
CwChr03B013060	2.17967e-05	0.677777	0.108	0.044	1	11
CwChr03A013150	2.18067e-05	1.76872	0.044	0.012	1	11
CwChr02A014010	2.19709e-05	2.71188	0.029	0.006	1	11
CwChr07A022580	2.26569e-05	2.4905	0.025	0.004	1	11
CwChr05B037290	2.27633e-05	2.05251	0.029	0.006	1	11
CwChr09A030530	2.34373e-05	2.03897	0.059	0.018	1	11
CwChr04B004130	2.45043e-05	1.03103	0.167	0.084	1	11
CwChr08B039090	2.47648e-05	1.68348	0.034	0.008	1	11
CwChr01A006020	2.53202e-05	0.83525	0.279	0.166	1	11
CwChr03B046710	2.59472e-05	1.50168	0.069	0.023	1	11
CwChr03B063080	2.61935e-05	1.49939	0.093	0.037	1	11
CwChr02B000750	2.65656e-05	1.76227	0.054	0.016	1	11
CwChr06A011750	2.67096e-05	0.998129	0.064	0.021	1	11
CwChr05B019320	2.71779e-05	1.65871	0.064	0.021	1	11
CwChr01B053270	2.76041e-05	0.836878	0.157	0.076	1	11
CwChr08B021870	2.8371e-05	4.20677	0.015	0.002	1	11
CwChr07A004280	2.88099e-05	3.32843	0.015	0.002	1	11
CwChr01B005870	2.88715e-05	1.48818	0.044	0.012	1	11
CwChr03B043230	2.94301e-05	2.855	0.015	0.002	1	11
CwChr03A046460	2.95734e-05	2.71129	0.02	0.003	1	11
CwChr09A029250	2.96705e-05	1.53287	0.083	0.031	1	11
CwChr01B020400	2.97829e-05	1.97502	0.015	0.002	1	11
CwChr03A054530	2.98336e-05	2.08911	0.015	0.002	1	11
CwChr01B013920	2.98844e-05	2.19658	0.015	0.002	1	11
CwChr06B006340	3.00418e-05	1.78835	0.064	0.021	1	11
CwChr02B048290	3.00885e-05	1.93675	0.015	0.002	1	11
CwChr08A015390	3.04376e-05	1.94128	0.029	0.006	1	11
CwChr02A050070	3.11177e-05	1.67007	0.02	0.003	1	11
CwChr03B024970	3.13029e-05	0.748098	0.088	0.034	1	11
CwChr01A045270	3.14861e-05	0.987369	0.137	0.064	1	11
CwChr03B021760	3.16437e-05	1.34428	0.093	0.037	1	11
CwChr02B000680	3.18655e-05	2.13681	0.049	0.014	1	11
CwChr01B015120	3.26949e-05	2.39115	0.025	0.004	1	11
CwChr01B039860	3.27127e-05	2.26459	0.025	0.004	1	11
CwChr01A036800	3.29884e-05	1.22732	0.059	0.019	1	11
CwChr04B015850	3.32192e-05	1.57377	0.039	0.01	1	11
CwChr02B026770	3.37407e-05	1.99035	0.025	0.004	1	11
CwChr05B002360	3.38434e-05	2.54891	0.034	0.008	1	11
CwChr01A014970	3.43346e-05	1.28075	0.064	0.021	1	11
CwChr05B003780	3.50154e-05	1.11221	0.054	0.016	1	11
CwChr01B063400	3.53636e-05	1.80865	0.029	0.006	1	11
CwChr09A000510	3.76217e-05	1.52079	0.118	0.053	1	11
CwChr01A017040	3.84903e-05	2.29217	0.02	0.003	1	11
CwChr04B048880	3.87582e-05	1.17415	0.181	0.095	1	11
CwChr03A033390	3.9964e-05	1.956	0.029	0.006	1	11
CwChr03A038440	4.05554e-05	1.00144	0.113	0.049	1	11
CwChr10A025320	4.12621e-05	0.471878	0.314	0.189	1	11
CwChr04A044710	4.13527e-05	1.36146	0.054	0.016	1	11
CwChr05B041150	4.17678e-05	2.94076	0.015	0.002	1	11
CwChr01B050890	4.21946e-05	0.937059	0.113	0.049	1	11
CwChr08B026700	4.22175e-05	2.67793	0.015	0.002	1	11
CwChr01A057700	4.23219e-05	2.6811	0.015	0.002	1	11
CwChr05A042330	4.27068e-05	2.43909	0.015	0.002	1	11
CwChr08B033640	4.30145e-05	4.00405	0.01	0.001	1	11
CwChr06A004770	4.31162e-05	4.10393	0.01	0.001	1	11
CwChr06B015760	4.32692e-05	3.37254	0.01	0.001	1	11
CwChr08B008420	4.32692e-05	3.84124	0.01	0.001	1	11
CwChr10B018600	4.33203e-05	3.6287	0.01	0.001	1	11
CwChr10B006320	4.33714e-05	3.76854	0.01	0.001	1	11
CwChr01A024690	4.34739e-05	4.17191	0.01	0.001	1	11
CwChr05A004670	4.34739e-05	3.47697	0.01	0.001	1	11
CwChr06B016850	4.34739e-05	3.65909	0.01	0.001	1	11
CwChr04A017130	4.35253e-05	3.41373	0.01	0.001	1	11
CwChr02B042800	4.35906e-05	1.21531	0.088	0.035	1	11
CwChr01B041440	4.36281e-05	3.33891	0.01	0.001	1	11
CwChr01A053820	4.37312e-05	3.09471	0.01	0.001	1	11
CwChr01A032500	4.37828e-05	3.0487	0.01	0.001	1	11
CwChr07B013230	4.38403e-05	1.06137	0.157	0.079	1	11
CwChr00A005660	4.38862e-05	2.75103	0.01	0.001	1	11
CwChr07B037820	4.40418e-05	2.69325	0.01	0.001	1	11
CwChr06B031420	4.42504e-05	1.0418	0.103	0.043	1	11
CwChr07B003820	4.4545e-05	0.448308	0.412	0.27	1	11
CwChr01A033130	4.51225e-05	2.02484	0.034	0.008	1	11
CwChr02B002880	4.62766e-05	1.80284	0.034	0.008	1	11
CwChr01A023420	4.7399e-05	2.75307	0.02	0.003	1	11
CwChr02B061070	4.79769e-05	1.65404	0.049	0.014	1	11
CwChr07A038860	4.81868e-05	1.25836	0.103	0.044	1	11
CwChr05B040390	4.86926e-05	2.4	0.029	0.006	1	11
CwChr09A025210	4.89205e-05	1.51953	0.049	0.014	1	11
CwChr04A005400	5.16365e-05	3.03237	0.029	0.006	1	11
CwChr02A000360	5.16382e-05	1.72922	0.029	0.006	1	11
CwChr08B020430	5.24447e-05	1.26322	0.069	0.024	1	11
CwChr09B038460	5.27174e-05	0.87264	0.098	0.04	1	11
CwChr08B033310	5.33938e-05	2.22155	0.034	0.008	1	11
CwChr01A071390	5.41365e-05	2.03112	0.034	0.008	1	11
CwChr06A025460	5.61395e-05	1.35211	0.044	0.012	1	11
CwChr02A027100	5.68361e-05	2.12007	0.029	0.006	1	11
CwChr04B032010	5.8165e-05	1.44993	0.059	0.019	1	11
CwChr09B025730	5.93522e-05	2.75452	0.015	0.002	1	11
CwChr03B016980	5.94469e-05	2.69829	0.015	0.002	1	11
CwChr09A003300	6.00179e-05	2.20852	0.015	0.002	1	11
CwChr04A000540	6.01078e-05	2.16742	0.02	0.003	1	11
CwChr02B054790	6.19237e-05	1.75031	0.039	0.01	1	11
CwChr01B019470	6.25383e-05	2.30687	0.025	0.005	1	11
CwChr07B028920	6.28732e-05	2.20199	0.039	0.01	1	11
CwChr03A042870	6.3422e-05	2.25929	0.029	0.006	1	11
CwChr08B013350	6.48375e-05	1.44757	0.078	0.03	1	11
CwChr03A048920	6.51196e-05	1.93428	0.029	0.006	1	11
CwChr03B063360	6.7819e-05	0.681396	0.103	0.044	1	11
CwChr01B065840	7.03832e-05	1.57994	0.044	0.012	1	11
CwChr10B032340	7.06028e-05	1.84907	0.044	0.013	1	11
CwChr06A038340	7.07739e-05	3.10496	0.02	0.003	1	11
CwChr06A000930	7.08939e-05	1.48818	0.059	0.02	1	11
CwChr09A025740	7.09267e-05	1.56114	0.034	0.008	1	11
CwChr06A005940	7.15743e-05	0.690785	0.167	0.085	1	11
CwChr06A010340	7.18175e-05	2.86325	0.02	0.003	1	11
CwChr05B040150	7.28757e-05	2.47251	0.02	0.003	1	11
CwChr05A004170	7.49908e-05	1.94902	0.02	0.003	1	11
CwChr03B059720	7.62783e-05	1.1326	0.02	0.003	1	11
CwChr01A032160	7.91736e-05	1.72714	0.044	0.013	1	11
CwChr08B042150	8.03822e-05	1.91065	0.039	0.01	1	11
CwChr07B016440	8.11376e-05	3.95424	0.01	0.001	1	11
CwChr03B043010	8.15881e-05	3.73309	0.01	0.001	1	11
CwChr06A021920	8.16333e-05	3.62426	0.01	0.001	1	11
CwChr05B042180	8.1769e-05	3.33939	0.01	0.001	1	11
CwChr01B037130	8.18596e-05	3.16456	0.01	0.001	1	11
CwChr01B008090	8.21319e-05	3.33986	0.01	0.001	1	11
CwChr09A019820	8.23867e-05	2.03034	0.044	0.013	1	11
CwChr02A033790	8.26791e-05	2.34054	0.01	0.001	1	11
CwChr08B038320	8.34337e-05	1.86396	0.029	0.007	1	11
CwChr08A049090	8.57955e-05	1.64112	0.069	0.025	1	11
CwChr02A016030	8.62314e-05	1.00071	0.078	0.03	1	11
CwChr03A008170	8.65413e-05	0.664807	0.172	0.089	1	11
CwChr04A033400	8.68005e-05	1.40263	0.034	0.008	1	11
CwChr08B046700	8.68918e-05	3.24702	0.02	0.003	1	11
CwChr01A057860	8.69589e-05	0.761249	0.221	0.127	1	11
CwChr08A036900	8.89955e-05	2.32453	0.029	0.007	1	11
CwChr09B037090	8.95009e-05	1.77709	0.02	0.003	1	11
CwChr03A003960	8.95811e-05	2.36791	0.02	0.003	1	11
CwChr09B004910	9.06414e-05	0.747722	0.152	0.076	1	11
CwChr01B029690	9.54671e-05	0.775364	0.088	0.036	1	11
CwChr09A039000	9.64817e-05	1.54084	0.049	0.015	1	11
CwChr01A071500	9.76555e-05	1.94046	0.034	0.009	1	11
CwChr06A036060	9.79048e-05	0.995443	0.098	0.042	1	11
CwChr03A004880	9.8028e-05	0.795918	0.078	0.03	1	11
CwChr09B015650	9.85226e-05	1.33747	0.074	0.028	1	11
CwChr07A037940	0.000102237	1.45637	0.054	0.017	1	11
CwChr10A012020	0.000104214	0.819498	0.172	0.091	1	11
CwChr05A004700	0.00010507	1.71513	0.029	0.007	1	11
CwChr01A012000	0.000105125	1.27127	0.049	0.015	1	11
CwChr08B009690	0.000106149	1.95293	0.034	0.009	1	11
CwChr04B020860	0.000108121	3.39037	0.015	0.002	1	11
CwChr03B045860	0.000109343	3.05622	0.015	0.002	1	11
CwChr03A046750	0.000110141	1.41645	0.069	0.025	1	11
CwChr01A050630	0.00011044	1.44482	0.044	0.013	1	11
CwChr08A020210	0.000110827	2.72883	0.015	0.002	1	11
CwChr09B009770	0.000113937	1.50289	0.015	0.002	1	11
CwChr01B032730	0.000115945	0.763745	0.162	0.084	1	11
CwChr10A031470	0.000117137	1.2225	0.064	0.023	1	11
CwChr08B019890	0.000117333	1.81951	0.054	0.018	1	11
CwChr09A027980	0.000118036	1.45166	0.049	0.015	1	11
CwChr06B039920	0.000119809	1.13735	0.069	0.025	1	11
CwChr09B038500	0.00012208	0.49084	0.24	0.139	1	11
CwChr07B019830	0.000122181	0.443673	0.284	0.173	1	11
CwChr09A001840	0.000124576	1.95445	0.044	0.013	1	11
CwChr10B003370	0.000125213	1.64537	0.064	0.023	1	11
CwChr06A025270	0.000126604	0.989391	0.172	0.091	1	11
CwChr08A025680	0.000128369	2.34304	0.025	0.005	1	11
CwChr08B008100	0.000128535	1.92344	0.034	0.009	1	11
CwChr01B010470	0.000131235	2.65438	0.02	0.003	1	11
CwChr05A036730	0.000132523	2.42262	0.02	0.003	1	11
CwChr01A016830	0.000135007	1.43473	0.054	0.018	1	11
CwChr09A005020	0.000135367	1.86748	0.02	0.003	1	11
CwChr01B056140	0.000136476	0.662458	0.113	0.051	1	11
CwChr05B039730	0.000137763	1.79066	0.074	0.029	1	11
CwChr08A046370	0.000141333	4.28384	0.01	0.001	1	11
CwChr05B027940	0.000141628	4.42828	0.01	0.001	1	11
CwChr03A013410	0.00014222	3.8879	0.01	0.001	1	11
CwChr01A019900	0.000142315	1.02094	0.088	0.037	1	11
CwChr10B007350	0.000142964	3.66	0.01	0.001	1	11
CwChr06A027550	0.000143113	3.45585	0.01	0.001	1	11
CwChr08B010140	0.000143711	3.54492	0.01	0.001	1	11
CwChr05A049560	0.000143861	3.09328	0.01	0.001	1	11
CwChr07B019910	0.000144011	2.83474	0.01	0.001	1	11
CwChr03A009610	0.000144161	3.08847	0.01	0.001	1	11
CwChr10A026430	0.000144256	3.35315	0.015	0.002	1	11
CwChr02A039030	0.000144311	3.0075	0.01	0.001	1	11
CwChr06A014940	0.000144311	2.94691	0.01	0.001	1	11
CwChr08A017610	0.000144419	1.77542	0.029	0.007	1	11
CwChr03A019860	0.000144612	2.79747	0.01	0.001	1	11
CwChr08A036580	0.000144763	2.72752	0.01	0.001	1	11
CwChr01A073120	0.000144763	2.57161	0.01	0.001	1	11
CwChr05B047380	0.000144763	2.2981	0.01	0.001	1	11
CwChr07B015230	0.000145065	2.48298	0.01	0.001	1	11
CwChr02A039250	0.000145216	2.4238	0.01	0.001	1	11
CwChr06A030110	0.000145519	2.35017	0.01	0.001	1	11
CwChr06A016910	0.000145806	0.506509	0.765	0.672	1	11
CwChr06B022250	0.000145974	1.91742	0.01	0.001	1	11
CwChr07A032960	0.000148295	2.39687	0.015	0.002	1	11
CwChr01A014400	0.000149267	2.2839	0.015	0.002	1	11
CwChr05A025140	0.000149267	2.30001	0.015	0.002	1	11
CwChr03B047090	0.000150191	1.39043	0.034	0.009	1	11
CwChr02A028580	0.000151928	1.35041	0.059	0.02	1	11
CwChr03B002770	0.000152817	1.919	0.025	0.005	1	11
CwChr06A001070	0.00015473	1.31425	0.059	0.02	1	11
CwChr03A005370	0.000154748	1.39585	0.059	0.02	1	11
CwChr01A076780	0.000156054	1.60141	0.054	0.018	1	11
CwChr04B038530	0.000160975	1.03767	0.074	0.028	1	11
CwChr04B047620	0.000162045	1.96302	0.02	0.003	1	11
CwChr03B052350	0.000162335	0.72218	0.225	0.131	1	11
CwChr01B068890	0.000166049	2.3981	0.025	0.005	1	11
CwChr02B026050	0.000166585	1.31142	0.029	0.007	1	11
CwChr07B003670	0.000169838	0.730134	0.211	0.121	1	11
CwChr07A006310	0.000172402	2.11988	0.029	0.007	1	11
CwChr03B040740	0.000173875	0.838243	0.088	0.037	1	11
CwChr07A036460	0.000174934	0.922041	0.088	0.037	1	11
CwChr02B054030	0.000176313	1.66788	0.025	0.005	1	11
CwChr01B014640	0.000178065	1.44488	0.054	0.018	1	11
CwChr02B021190	0.00018592	1.35286	0.064	0.023	1	11
CwChr06A021140	0.000186878	2.30795	0.029	0.007	1	11
CwChr08A004400	0.000188569	0.834619	0.098	0.043	1	11
CwChr04B020440	0.000188751	2.63792	0.02	0.004	1	11
CwChr03A066240	0.000191624	2.86248	0.015	0.002	1	11
CwChr02B053410	0.000195446	2.44158	0.015	0.002	1	11
CwChr03B029940	0.000195573	1.83013	0.039	0.011	1	11
CwChr01B069430	0.000196881	1.20267	0.059	0.021	1	11
CwChr10B023320	0.000205372	1.41241	0.049	0.016	1	11
CwChr08B039170	0.000207736	0.949871	0.025	0.005	1	11
CwChr07B037710	0.000207749	1.47381	0.044	0.013	1	11
CwChr09A041460	0.000209187	1.07454	0.029	0.007	1	11
CwChr01B047960	0.000209755	1.0602	0.103	0.047	1	11
CwChr01A022480	0.000210569	0.63721	0.078	0.031	1	11
CwChr02B032950	0.000210656	1.25078	0.078	0.032	1	11
CwChr02B010930	0.000211087	1.16737	0.059	0.021	1	11
CwChr08B012200	0.000213921	0.549078	0.407	0.285	1	11
CwChr03B060040	0.00021572	1.22283	0.059	0.021	1	11
CwChr02B008080	0.00021619	1.82715	0.029	0.007	1	11
CwChr02A020830	0.000220731	2.87759	0.02	0.004	1	11
CwChr03B009830	0.000223682	0.62183	0.167	0.089	1	11
CwChr01B038700	0.000224359	2.3727	0.02	0.004	1	11
CwChr06A001500	0.000224395	1.86759	0.025	0.005	1	11
CwChr05A049320	0.000225091	2.58986	0.02	0.004	1	11
CwChr04A002120	0.00022727	0.897087	0.098	0.044	1	11
CwChr09B001230	0.000227302	2.07295	0.02	0.004	1	11
CwChr02B052060	0.000227871	2.78817	0.025	0.005	1	11
CwChr01B042780	0.000227954	2.53221	0.029	0.007	1	11
CwChr02B060900	0.00022916	2.0696	0.02	0.004	1	11
CwChr03B044740	0.000229821	0.674277	0.167	0.089	1	11
CwChr05B016860	0.000230648	1.18319	0.049	0.016	1	11
CwChr09A017890	0.000231298	1.11955	0.059	0.021	1	11
CwChr07B010410	0.000232542	1.90005	0.034	0.009	1	11
CwChr10A010730	0.000234764	1.06651	0.025	0.005	1	11
CwChr05A009080	0.000235072	0.806285	0.191	0.109	1	11
CwChr03B027940	0.000236425	3.7066	0.01	0.001	1	11
CwChr01A039270	0.000236891	3.57731	0.01	0.001	1	11
CwChr08B044890	0.000236891	3.37995	0.01	0.001	1	11
CwChr03B054470	0.00023806	3.23766	0.01	0.001	1	11
CwChr05B010140	0.000238294	2.84224	0.01	0.001	1	11
CwChr05A027910	0.000238529	3.17372	0.01	0.001	1	11
CwChr07B027880	0.000238529	2.80497	0.01	0.001	1	11
CwChr09B040010	0.000238764	3.01461	0.01	0.001	1	11
CwChr09A025690	0.000239469	2.62812	0.01	0.001	1	11
CwChr06B003750	0.000240414	2.23583	0.01	0.001	1	11
CwChr09A028040	0.000240414	2.24339	0.01	0.001	1	11
CwChr07B007870	0.000240465	1.28867	0.044	0.014	1	11
CwChr05B004880	0.000240887	2.63108	0.01	0.001	1	11
CwChr08A035800	0.000240887	1.92176	0.01	0.001	1	11
CwChr05A034850	0.000244274	0.903083	0.074	0.029	1	11
CwChr06A017530	0.000246631	2.91048	0.015	0.002	1	11
CwChr03A009160	0.000248669	2.79043	0.015	0.002	1	11
CwChr01A069050	0.000249179	0.664854	0.24	0.146	1	11
CwChr05B004090	0.000250551	2.8196	0.015	0.002	1	11
CwChr03B048540	0.000253139	2.41596	0.015	0.002	1	11
CwChr08B019340	0.000253797	1.92367	0.025	0.005	1	11
CwChr07B020050	0.000254007	2.00667	0.015	0.002	1	11
CwChr03B005020	0.000256807	1.7205	0.044	0.014	1	11
CwChr01A032700	0.000256987	1.7449	0.044	0.014	1	11
CwChr08B040100	0.000264302	1.00305	0.088	0.038	1	11
CwChr05A014960	0.000264735	1.6998	0.029	0.007	1	11
CwChr01A041550	0.000265122	1.54087	0.034	0.009	1	11
CwChr03A020020	0.000268081	0.793698	0.083	0.035	1	11
CwChr05B023550	0.000269901	1.2524	0.034	0.009	1	11
CwChr05B000240	0.000270177	2.06689	0.02	0.004	1	11
CwChr04B037140	0.000270289	1.93562	0.034	0.009	1	11
CwChr06A028450	0.000272781	1.04255	0.078	0.032	1	11
CwChr05A050450	0.000273792	2.1665	0.034	0.009	1	11
CwChr01B007050	0.000282808	0.884388	0.044	0.014	1	11
CwChr07B020980	0.000284188	0.92463	0.088	0.038	1	11
CwChr03B060050	0.000284787	1.27817	0.049	0.016	1	11
CwChr01A073840	0.00028997	1.62952	0.025	0.005	1	11
CwChr01B041680	0.000290177	1.07108	0.113	0.054	1	11
CwChr03A019120	0.000290774	0.67437	0.147	0.076	1	11
CwChr07B026370	0.000290929	1.53392	0.025	0.005	1	11
CwChr04A013370	0.000292279	1.63645	0.029	0.007	1	11
CwChr03B016310	0.000296066	1.71966	0.034	0.009	1	11
CwChr02B045370	0.000300198	0.39284	0.24	0.142	1	11
CwChr08B052250	0.000307125	2.70998	0.02	0.004	1	11
CwChr06B017670	0.000310122	0.96519	0.152	0.083	1	11
CwChr03B012290	0.000311138	1.43422	0.034	0.009	1	11
CwChr03A038920	0.00031173	1.10119	0.083	0.036	1	11
CwChr04B032630	0.000315375	2.11036	0.025	0.005	1	11
CwChr08B019730	0.000315726	0.924449	0.088	0.038	1	11
CwChr09B032660	0.000316601	2.20477	0.02	0.004	1	11
CwChr05A036830	0.000317167	2.0465	0.025	0.005	1	11
CwChr06A000810	0.000317932	3.13597	0.015	0.002	1	11
CwChr01A039400	0.000320807	1.03085	0.132	0.068	1	11
CwChr09A025710	0.000321442	1.81626	0.02	0.004	1	11
CwChr10B025340	0.000323127	1.68767	0.02	0.004	1	11
CwChr02A032990	0.000323871	1.90772	0.039	0.012	1	11
CwChr09A016500	0.000326481	1.21612	0.093	0.042	1	11
CwChr08A004000	0.000326951	1.84032	0.015	0.002	1	11
CwChr02A055070	0.000331268	1.44744	0.025	0.005	1	11
CwChr09A018280	0.000332751	1.30463	0.029	0.007	1	11
CwChr08B019380	0.000345614	2.36417	0.029	0.007	1	11
CwChr06A007140	0.000346912	1.16285	0.069	0.027	1	11
CwChr10B002530	0.00034819	0.475544	0.324	0.213	1	11
CwChr01A003620	0.000357735	1.5094	0.029	0.007	1	11
CwChr09B017840	0.000363714	1.0901	0.083	0.036	1	11
CwChr06A016660	0.000364464	1.69635	0.025	0.006	1	11
CwChr10B000320	0.000367154	1.09717	0.059	0.022	1	11
CwChr03B009580	0.00036977	3.94205	0.01	0.001	1	11
CwChr09B010100	0.00036977	4.15724	0.01	0.001	1	11
CwChr03A043830	0.000369823	1.56433	0.025	0.006	1	11
CwChr09A023900	0.000370662	2.10998	0.02	0.004	1	11
CwChr10A010010	0.000371499	3.60646	0.01	0.001	1	11
CwChr10A033780	0.000373235	3.49572	0.01	0.001	1	11
CwChr03A060580	0.000376029	2.63838	0.01	0.001	1	11
CwChr04B002430	0.000376029	2.79996	0.01	0.001	1	11
CwChr01B070410	0.000377433	2.741	0.01	0.001	1	11
CwChr02B001160	0.000377433	2.95	0.01	0.001	1	11
CwChr10B037820	0.000377433	2.68328	0.01	0.001	1	11
CwChr03B029590	0.000377792	0.986359	0.039	0.012	1	11
CwChr01B012710	0.000379902	2.41767	0.01	0.001	1	11
CwChr10A013920	0.000379902	2.25269	0.01	0.001	1	11
CwChr10B021710	0.000380256	2.19101	0.01	0.001	1	11
CwChr07B035250	0.000380256	2.10964	0.01	0.001	1	11
CwChr03B003530	0.00038132	1.30251	0.01	0.001	1	11
CwChr06B014610	0.00038132	1.16226	0.01	0.001	1	11
CwChr05A021830	0.000383531	1.10088	0.049	0.017	1	11
CwChr03B047410	0.000387052	1.40541	0.049	0.017	1	11
CwChr09A002490	0.000396668	0.757939	0.147	0.078	1	11
CwChr01A051780	0.000397158	2.08238	0.025	0.006	1	11
CwChr03B047330	0.000401161	2.20952	0.029	0.008	1	11
CwChr03A030830	0.000403696	1.15596	0.044	0.014	1	11
CwChr08B053730	0.000405679	1.81004	0.025	0.006	1	11
CwChr08B012630	0.000406818	2.43271	0.015	0.002	1	11
CwChr07A025350	0.00040695	2.44564	0.015	0.002	1	11
CwChr05B048560	0.00040696	0.607133	0.186	0.106	1	11
CwChr01A059150	0.00041222	1.46491	0.059	0.022	1	11
CwChr02B004700	0.00041279	2.09332	0.015	0.002	1	11
CwChr01A050930	0.000413324	1.72771	0.015	0.002	1	11
CwChr08A005180	0.000415141	0.887524	0.093	0.042	1	11
CwChr02B006100	0.000418479	2.64171	0.02	0.004	1	11
CwChr06B012080	0.000419044	1.46779	0.039	0.012	1	11
CwChr01A009950	0.000419752	2.62074	0.02	0.004	1	11
CwChr03A062120	0.000422634	1.14123	0.054	0.019	1	11
CwChr06B005000	0.000425096	2.48738	0.02	0.004	1	11
CwChr05A053000	0.000428224	2.3153	0.02	0.004	1	11
CwChr01B065250	0.000428386	1.5293	0.029	0.008	1	11
CwChr01A045120	0.000429979	1.14793	0.034	0.01	1	11
CwChr05A029820	0.000430137	2.69968	0.025	0.006	1	11
CwChr05B016430	0.000438513	1.63077	0.02	0.004	1	11
CwChr09B016700	0.000445875	1.24865	0.02	0.004	1	11
CwChr06A038500	0.00044725	0.713161	0.186	0.107	1	11
CwChr08B016960	0.000452338	0.935714	0.088	0.039	1	11
CwChr01B032810	0.000452798	1.95924	0.029	0.008	1	11
CwChr10B021580	0.000454548	1.09631	0.059	0.022	1	11
CwChr05B003250	0.000455525	1.24302	0.059	0.022	1	11
CwChr04A043370	0.000464168	2.45974	0.034	0.01	1	11
CwChr05B043140	0.000470242	1.16743	0.108	0.053	1	11
CwChr03B060930	0.000471489	1.2111	0.025	0.006	1	11
CwChr03A037060	0.000472546	1.4319	0.029	0.008	1	11
CwChr09A044320	0.000475147	1.05507	0.025	0.006	1	11
CwChr06B012260	0.000477234	1.17475	0.059	0.022	1	11
CwChr09B034870	0.000479269	1.74598	0.039	0.012	1	11
CwChr05B034590	0.00048272	1.40297	0.034	0.01	1	11
CwChr01B020980	0.000482829	0.444759	0.436	0.31	1	11
CwChr03A056380	0.00048293	1.52025	0.049	0.017	1	11
CwChr01A034290	0.000483901	1.06412	0.069	0.028	1	11
CwChr07B003450	0.000487946	1.04033	0.078	0.034	1	11
CwChr02A018490	0.000491184	2.38969	0.02	0.004	1	11
CwChr05A005940	0.000491239	0.871211	0.039	0.012	1	11
CwChr01A014880	0.000491442	1.58414	0.044	0.014	1	11
CwChr04B050960	0.000496841	1.51932	0.044	0.014	1	11
CwChr05A041110	0.000497248	0.804492	0.123	0.062	1	11
CwChr02B054400	0.000498851	3.25365	0.015	0.002	1	11
CwChr05B002780	0.000499058	2.14118	0.02	0.004	1	11
CwChr09A003200	0.000501061	2.85634	0.015	0.002	1	11
CwChr09A023180	0.000501545	0.555481	0.225	0.137	1	11
CwChr06B027850	0.000505709	0.2903	0.529	0.383	1	11
CwChr02B005570	0.000507745	2.46523	0.015	0.002	1	11
CwChr08B038720	0.000507745	2.4623	0.015	0.002	1	11
CwChr02A038650	0.000509839	1.39128	0.029	0.008	1	11
CwChr10B037670	0.000509995	1.81855	0.039	0.012	1	11
CwChr10A031260	0.000510314	2.56976	0.015	0.002	1	11
CwChr07B028320	0.000510456	1.54738	0.049	0.017	1	11
CwChr01A054560	0.000513218	2.42548	0.015	0.002	1	11
CwChr04B016440	0.000513911	0.641152	0.054	0.019	1	11
CwChr01B070830	0.000515739	2.13753	0.029	0.008	1	11
CwChr03B040060	0.000521751	1.96956	0.039	0.012	1	11
CwChr01A067080	0.000537858	0.969606	0.108	0.052	1	11
CwChr02B012200	0.000542648	1.20133	0.093	0.043	1	11
CwChr03B005710	0.0005443	1.57043	0.034	0.01	1	11
CwChr07A038240	0.000548312	1.67947	0.039	0.012	1	11
CwChr04B029140	0.000552039	0.603315	0.162	0.089	1	11
CwChr02B021600	0.000556243	2.21955	0.054	0.02	1	11
CwChr05B013890	0.000557693	1.99478	0.025	0.006	1	11
CwChr05B040000	0.000559184	3.89782	0.01	0.001	1	11
CwChr08A006050	0.00055968	4.37909	0.01	0.001	1	11
CwChr03A013570	0.000561169	3.8618	0.01	0.001	1	11
CwChr02B037940	0.000564157	3.25349	0.01	0.001	1	11
CwChr03B041170	0.000565157	2.96715	0.01	0.001	1	11
[truncated: 30,830 more rows]

## Sheet: S7
Table S7. List of cluster-enriched genes with an adjusted pct.1 > 0.3 in target cluster and pct.2 < 0.1 in other 11 clusters.
Gene ID	Description	p_val	avg_log2FC	pct.1	pct.2	p_val_adj	cluster
CwChr02A033060	Belongs to the MIP aquaporin (TC 1.A.8) family	0	3.14913	0.664	0.097	0	3
CwChr05A027710	Belongs to the MIP aquaporin (TC 1.A.8) family	0	3.15083	0.522	0.085	0	3
CwChr06A035220	-	0	2.9795	0.475	0.088	0	3
CwChr05A042950	Ammonium Transporter Family	0	3.23249	0.454	0.074	0	3
CwChr05A010280	phosphoenolpyruvate carboxylase	0	2.78455	0.429	0.09	0	3
CwChr01B036620	Heavy-metal-associated domain	0	2.708	0.425	0.087	0	3
CwChr05B036450	phosphoenolpyruvate carboxylase	0	2.8672	0.407	0.081	0	3
CwChr03B047850	Belongs to the UDP-glycosyltransferase family	0	2.88352	0.38	0.072	0	3
CwChr01B040240	aldehyde oxidase	0	3.11344	0.367	0.064	0	3
CwChr01B012780	-	7.11587e-266	2.6057	0.364	0.083	7.95063e-261	3
CwChr10A005520	Belongs to the peptidase A1 family	0	3.12106	0.362	0.061	0	3
CwChr01B060450	K+ potassium transporter	0	2.98646	0.355	0.065	0	3
CwChr07A037260	Dof domain	9.69077e-261	2.60187	0.353	0.079	1.08276e-255	3
CwChr05B015420	Glutaredoxin	0	2.88755	0.352	0.064	0	3
CwChr03B003870	KIP1-like protein	1.19108e-307	2.89696	0.351	0.067	1.33081e-302	3
CwChr09A002150	Belongs to the MIP aquaporin (TC 1.A.8) family	3.94537e-285	2.7832	0.347	0.07	4.40821e-280	3
CwChr03A044010	Pathogen-related	5.41369e-242	2.52231	0.345	0.08	6.04877e-237	3
CwChr01A015050	NA	0	3.18079	0.338	0.057	0	3
CwChr10A035300	HCO3- transporter family	0	3.2184	0.336	0.056	0	3
CwChr05A045550	Glutaredoxin	5.7929e-263	2.55437	0.336	0.07	6.47247e-258	3
CwChr01A067350	aldehyde oxidase	3.62106e-217	2.58315	0.322	0.078	4.04585e-212	3
CwChr10A008870	Alcohol dehydrogenase GroES-like domain	1.06372e-222	2.64525	0.311	0.07	1.18851e-217	3
CwChr03B027870	Catalyzes the phosphorylation of D-fructose 6-phosphate to fructose 1	6.84854e-160	2.17661	0.311	0.091	7.65194e-155	3
CwChr01B035830	Jacalin-like lectin domain	2.05949e-209	2.52673	0.31	0.074	2.30109e-204	3
CwChr01A072590	K+ potassium transporter	9.71571e-282	3.02242	0.305	0.054	1.08555e-276	3
CwChr01A016470	DUF3700	5.30523e-144	2.1136	0.302	0.094	5.92759e-139	3
CwChr02A019460	Ribose 5-phosphate isomerase A (phosphoriboisomerase A)	0	2.5131	0.495	0.096	0	4
CwChr03B013190	Fructose-1-6-bisphosphatase	0	2.81662	0.493	0.071	0	4
CwChr04B050070	fructose-bisphosphate aldolase	0	2.88793	0.477	0.091	0	4
CwChr06B003370	Phosphoenolpyruvate carboxykinase	0	3.30054	0.472	0.062	0	4
CwChr05B047210	Sodium:sulfate symporter transmembrane region	0	2.47878	0.463	0.083	0	4
CwChr03A021710	Fructose-1-6-bisphosphatase	0	2.97452	0.443	0.056	0	4
CwChr09B002590	Belongs to the glycosyl hydrolase 31 family	0	2.635	0.434	0.078	0	4
CwChr01B065180	Interconversion of serine and glycine	4.04047e-286	2.17306	0.434	0.091	4.51446e-281	4
CwChr06A025270	Phosphoenolpyruvate carboxykinase	0	3.22742	0.432	0.063	0	4
CwChr01B023000	NA	0	3.57991	0.406	0.037	0	4
CwChr01B077990	Belongs to the histidine acid phosphatase family	0	3.52891	0.405	0.039	0	4
CwChr02B029260	Bifunctional serine threonine kinase and phosphorylase involved in the dark light-mediated regulation of PPDK by catalyzing its phosphorylation dephosphorylation. Dark light- induced changes in stromal concentrations of the competing ADP and Pi substrates govern the direction of the reaction. In the dark	0	2.94231	0.395	0.05	0	4
CwChr08B029990	Haloacid dehalogenase-like hydrolase	0	2.67642	0.388	0.062	0	4
CwChr08B048550	-	3.86534e-248	2.2164	0.385	0.082	4.31878e-243	4
CwChr01B008240	-	0	2.94771	0.382	0.057	0	4
CwChr06B010110	Myb-like DNA-binding domain	0	2.88786	0.375	0.053	0	4
CwChr01A011000	Occurs in almost all aerobically respiring organisms and serves to protect cells from the toxic effects of hydrogen peroxide	0	2.62424	0.36	0.058	0	4
CwChr02A012980	Uncharacterized protein family	2.21109e-169	1.73124	0.359	0.095	2.47047e-164	4
CwChr01B017350	Occurs in almost all aerobically respiring organisms and serves to protect cells from the toxic effects of hydrogen peroxide	0	2.81256	0.351	0.05	0	4
CwChr10B024400	The glycine cleavage system catalyzes the degradation of glycine	0	2.74796	0.348	0.047	0	4
CwChr01B052900	-	6.51814e-136	1.53315	0.339	0.099	7.28278e-131	4
CwChr10B016520	Ribulose bisphosphate carboxylase large chain	0	2.76002	0.329	0.046	0	4
CwChr01A050490	-	0	3.12221	0.325	0.039	0	4
CwChr10B038310	DnaJ molecular chaperone homology domain	5.0048e-249	2.33395	0.317	0.055	5.59192e-244	4
CwChr05A021950	Sodium:sulfate symporter transmembrane region	0	2.92235	0.315	0.038	0	4
CwChr08B038390	-	2.37226e-259	2.43149	0.315	0.052	2.65055e-254	4
CwChr10A005870	Ribulose bisphosphate carboxylase large chain	2.39754e-127	1.69197	0.315	0.093	2.6788e-122	4
CwChr10A034800	The glycine cleavage system catalyzes the degradation of glycine	1.33846e-289	2.63386	0.306	0.044	1.49548e-284	4
CwChr08B040690	NAD(P)H-quinone oxidoreductase subunit M chloroplastic	1.23115e-174	1.91336	0.303	0.068	1.37557e-169	4
CwChr05A012990	Belongs to the D-isomer specific 2-hydroxyacid dehydrogenase family	4.18435e-135	1.7267	0.303	0.083	4.67521e-130	4
CwChr05A027710	Belongs to the MIP aquaporin (TC 1.A.8) family	0	2.96666	0.698	0.083	0	5
CwChr06A035220	-	0	2.80597	0.672	0.083	0	5
CwChr01B036620	Heavy-metal-associated domain	0	3.14913	0.647	0.079	0	5
CwChr05A010280	phosphoenolpyruvate carboxylase	0	2.65514	0.631	0.083	0	5
CwChr05A042950	Ammonium Transporter Family	0	2.72144	0.61	0.072	0	5
CwChr05B015420	Glutaredoxin	0	3.25238	0.592	0.054	0	5
CwChr01B012780	-	0	2.93382	0.589	0.073	0	5
CwChr08B049490	Protein kinase domain	0	2.23841	0.579	0.096	0	5
CwChr03B047850	Belongs to the UDP-glycosyltransferase family	0	2.81579	0.568	0.066	0	5
CwChr03B003870	KIP1-like protein	0	2.81793	0.563	0.059	0	5
CwChr05A045550	Glutaredoxin	0	3.32322	0.561	0.06	0	5
CwChr03A060970	fructose-bisphosphate aldolase	0	2.56936	0.554	0.076	0	5
CwChr01B072540	Heavy-metal-associated domain	0	2.66613	0.552	0.096	0	5
CwChr01B060450	K+ potassium transporter	0	2.85589	0.548	0.058	0	5
CwChr05B036450	phosphoenolpyruvate carboxylase	0	2.36454	0.548	0.079	0	5
CwChr07A037260	Dof domain	0	2.4852	0.54	0.072	0	5
CwChr10A005520	Belongs to the peptidase A1 family	0	2.83632	0.536	0.056	0	5
CwChr03A044010	Pathogen-related	0	2.59555	0.533	0.073	0	5
CwChr01A016470	DUF3700	0	2.2844	0.528	0.082	0	5
CwChr03B034630	fructose-bisphosphate aldolase	0	2.56254	0.523	0.071	0	5
CwChr01A015050	NA	0	2.87724	0.515	0.051	0	5
CwChr03B027870	Catalyzes the phosphorylation of D-fructose 6-phosphate to fructose 1	0	2.24528	0.504	0.082	0	5
CwChr01B040240	aldehyde oxidase	0	2.52048	0.501	0.061	0	5
CwChr01B035830	Jacalin-like lectin domain	0	2.48192	0.493	0.066	0	5
CwChr01A067350	aldehyde oxidase	0	2.29759	0.491	0.072	0	5
CwChr09A002150	Belongs to the MIP aquaporin (TC 1.A.8) family	0	2.4464	0.484	0.067	0	5
CwChr01A072590	K+ potassium transporter	0	2.90347	0.476	0.048	0	5
CwChr04B043440	Belongs to the MIP aquaporin (TC 1.A.8) family	0	2.16268	0.467	0.075	0	5
CwChr10A008870	Alcohol dehydrogenase GroES-like domain	0	2.34985	0.457	0.065	0	5
CwChr08B016820	Peptidoglycan-binding LysM domain-containing protein	0	2.95712	0.445	0.044	0	5
CwChr03A024880	Catalyzes the phosphorylation of D-fructose 6-phosphate to fructose 1	0	2.11038	0.445	0.072	0	5
CwChr01A014680	Glutamine synthetase	0	2.03611	0.44	0.073	0	5
CwChr03B011020	Belongs to the glycosyl hydrolase 18 family	0	2.98598	0.428	0.046	0	5
CwChr01A060190	Heavy-metal-associated domain	0	3.04698	0.427	0.045	0	5
CwChr01B006180	Belongs to the UDP-glycosyltransferase family	0	2.97869	0.426	0.039	0	5
CwChr07B002870	-	1.84171e-211	1.48398	0.424	0.097	2.05776e-206	5
CwChr01A050600	C2H2-type zinc finger	0	3.03188	0.423	0.045	0	5
CwChr03B016150	Aux IAA proteins are short-lived transcriptional factors that function as repressors of early auxin response genes at low auxin concentrations	0	2.35804	0.422	0.055	0	5
CwChr02A042590	ATP synthase	5.6202e-210	1.57512	0.421	0.098	6.27951e-205	5
CwChr03B017430	-	0	2.60673	0.415	0.048	0	5
CwChr07A005690	protein membrane anchor	1.34155e-210	1.42032	0.413	0.092	1.49892e-205	5
CwChr01B038960	Wound-induced protein WI12	0	3.06659	0.408	0.049	0	5
CwChr03A052370	KIP1-like protein	0	2.58028	0.407	0.048	0	5
CwChr05B052850	-	0	2.56243	0.399	0.056	0	5
CwChr03B059440	Universal stress protein family	0	2.42331	0.398	0.058	0	5
CwChr03B012610	IQ calmodulin-binding motif	0	2.14735	0.396	0.058	0	5
CwChr07A005410	Eukaryotic cytochrome b561	1.65634e-239	1.81409	0.396	0.08	1.85064e-234	5
CwChr01B016320	DUF3700	0	2.27592	0.395	0.061	0	5
CwChr09A007050	-	0	3.08075	0.394	0.033	0	5
CwChr10A035300	HCO3- transporter family	0	2.34916	0.393	0.059	0	5
CwChr08B021440	Aluminium activated malate transporter	0	2.97681	0.389	0.042	0	5
CwChr05A027160	CCT motif	6.1379e-202	1.59694	0.388	0.086	6.85794e-197	5
CwChr01B052140	Enoyl-(Acyl carrier protein) reductase	0	2.5874	0.386	0.045	0	5
CwChr08B010120	Glutaredoxin	0	2.25177	0.386	0.058	0	5
CwChr03B058480	-	1.8612e-197	1.694	0.383	0.087	2.07954e-192	5
CwChr03B062140	Dienelactone hydrolase family	2.29627e-156	1.23799	0.383	0.1	2.56565e-151	5
CwChr09B006020	Kelch motif	3.24691e-166	1.69406	0.38	0.099	3.62781e-161	5
CwChr02B014320	Protein SCAI	8.56122e-290	2.05272	0.379	0.062	9.56554e-285	5
CwChr05A026410	NA	7.97798e-247	1.94487	0.379	0.072	8.91388e-242	5
CwChr03A003070	Aldo/keto reductase family	0	2.79827	0.377	0.035	0	5
CwChr09B032840	Belongs to the MIP aquaporin (TC 1.A.8) family	0	2.56698	0.374	0.056	0	5
CwChr08B026730	Soluble inorganic pyrophosphatase	1.27483e-187	1.46888	0.373	0.085	1.42438e-182	5
CwChr08B011160	B-box zinc finger	0	2.72903	0.372	0.042	0	5
CwChr02B050690	Zinc finger	2.06233e-217	1.67842	0.372	0.076	2.30426e-212	5
CwChr01B054760	Leucine Rich Repeat	5.46972e-168	1.40289	0.365	0.089	6.11138e-163	5
CwChr09A006170	Receptor protein kinase	0	2.55131	0.361	0.035	0	5
CwChr06B041490	Nucleoside diphosphate kinase	7.9064e-207	1.64593	0.359	0.074	8.8339e-202	5
CwChr03B046740	Belongs to the cytochrome P450 family	8.7833e-134	1.20728	0.358	0.099	9.81367e-129	5
CwChr01B038580	aldehyde oxidase	0	2.28323	0.357	0.051	0	5
CwChr05B007560	CCT motif	2.42312e-182	1.50371	0.355	0.079	2.70737e-177	5
CwChr07B003970	helix loop helix domain	3.07573e-243	1.98866	0.352	0.063	3.43654e-238	5
CwChr01A053740	Belongs to the group II decarboxylase family	7.37878e-275	2.0251	0.35	0.055	8.24438e-270	5
CwChr09A015090	NA	0	3.22938	0.349	0.027	0	5
CwChr03B059940	Nucleotide-diphospho-sugar transferase	0	2.82572	0.349	0.03	0	5
CwChr02A049100	NA	4.17077e-185	1.56638	0.348	0.076	4.66005e-180	5
CwChr05A022390	NADH dehydrogenase ubiquinone 1 beta subcomplex subunit	2.00343e-169	1.39244	0.347	0.08	2.23845e-164	5
CwChr01B053380	Non-specific serine threonine protein kinase	2.14362e-235	2.03441	0.345	0.062	2.39509e-230	5
CwChr08B004450	radicals which are normally produced within the cells and which are toxic to biological systems	3.27603e-236	1.76698	0.345	0.061	3.66034e-231	5
CwChr01A018240	aldehyde oxidase	0	2.54086	0.344	0.042	0	5
CwChr01A052580	Jacalin-like lectin domain	0	2.83315	0.341	0.031	0	5
CwChr10B021160	Belongs to the GRAS family	3.40933e-199	1.62745	0.341	0.069	3.80928e-194	5
CwChr05B038500	-	0	2.94094	0.339	0.032	0	5
CwChr02A026200	Belongs to the ubiquitin-conjugating enzyme family	1.49682e-149	1.3002	0.337	0.083	1.67242e-144	5
CwChr06A005800	NA	4.41658e-146	1.32421	0.335	0.084	4.93469e-141	5
CwChr08A012570	radicals which are normally produced within the cells and which are toxic to biological systems	3.00404e-222	1.73067	0.334	0.061	3.35645e-217	5
CwChr02A029230	Belongs to the synaptobrevin family	6.50903e-218	1.72091	0.332	0.061	7.27261e-213	5
CwChr06B027090	Eukaryotic porin	6.43275e-116	0.985674	0.332	0.095	7.18737e-111	5
CwChr01A064800	-	2.85466e-131	1.1376	0.33	0.087	3.18955e-126	5
CwChr10B002050	Belongs to the endosulfine family	5.65379e-140	1.23131	0.329	0.083	6.31704e-135	5
CwChr01B022550	C2H2-type zinc finger	0	2.85835	0.327	0.032	0	5
CwChr06B010240	Malate dehydrogenase	1.94141e-184	1.48491	0.326	0.067	2.16915e-179	5
CwChr04B006420	Belongs to the adaptor complexes small subunit family	4.01805e-109	0.982114	0.325	0.095	4.48941e-104	5
CwChr08A008190	Soluble inorganic pyrophosphatase	1.98394e-121	1.10796	0.324	0.089	2.21668e-116	5
CwChr06B025780	mediator of RNA polymerase II transcription subunit	8.86932e-106	1.02486	0.324	0.097	9.90978e-101	5
CwChr09A029760	F-box domain	1.26811e-132	1.37983	0.323	0.085	1.41688e-127	5
CwChr01A014520	Domain of unknown function DUF21	0	2.79774	0.322	0.031	0	5
CwChr06A007900	Universal stress protein family	7.83855e-198	1.64703	0.322	0.062	8.75809e-193	5
CwChr01A076180	Peptide methionine sulfoxide reductase	7.3908e-129	1.21693	0.321	0.085	8.25781e-124	5
CwChr03A018180	EF-hand domain	0	3.28327	0.32	0.032	0	5
CwChr01A028840	RING-type zinc-finger	0	2.93477	0.32	0.029	0	5
CwChr03B031930	Pathogen-related	6.58812e-252	2.27593	0.32	0.051	7.36097e-247	5
CwChr10B028810	NB-ARC domain	8.76355e-122	1.16161	0.32	0.087	9.7916e-117	5
CwChr01B059880	-	0	3.76965	0.319	0.033	0	5
CwChr01B018010	SelR domain	1.42832e-171	1.50246	0.319	0.068	1.59587e-166	5
CwChr01B078100	Belongs to the adenylate kinase family	2.11133e-118	1.11364	0.319	0.088	2.35901e-113	5
CwChr05B048560	Zinc-finger of C2H2 type	1.56497e-109	0.970698	0.318	0.092	1.74855e-104	5
CwChr02A035950	Cation transporter/ATPase	0	2.56647	0.317	0.038	0	5
CwChr05B015220	NA	6.72344e-104	1.22714	0.317	0.097	7.51217e-99	5
CwChr07A033730	helix loop helix domain	1.26786e-215	1.86993	0.315	0.056	1.4166e-210	5
CwChr09B029810	Glutaredoxin	1.26133e-164	1.44959	0.315	0.069	1.40929e-159	5
CwChr03B018280	Belongs to the eukaryotic ribosomal protein eL13 family	1.83348e-92	0.884554	0.315	0.099	2.04857e-87	5
CwChr02A020780	Glucosamine-6-phosphate isomerases/6-phosphogluconolactonase	7.78367e-184	1.55513	0.314	0.063	8.69677e-179	5
CwChr01A077890	Ubiquitin exists either covalently attached to another protein	3.40593e-98	0.958099	0.314	0.096	3.80549e-93	5
CwChr01A024330	Male sterility protein	0	3.33898	0.313	0.02	0	5
CwChr03A040380	Aux IAA proteins are short-lived transcriptional factors that function as repressors of early auxin response genes at low auxin concentrations	0	2.47506	0.313	0.036	0	5
CwChr01B053620	Catalyzes the isomerization of citrate to isocitrate via cis-aconitate	8.61614e-235	1.94247	0.313	0.051	9.6269e-230	5
CwChr02A012720	Ribosomal L40e family	1.39556e-92	0.883163	0.313	0.098	1.55928e-87	5
CwChr03B047870	Belongs to the complex I 20 kDa subunit family	1.52513e-203	1.72396	0.312	0.057	1.70404e-198	5
CwChr05B031260	Serine-threonine protein phosphatase N-terminal domain	4.56374e-98	0.937409	0.312	0.095	5.09911e-93	5
CwChr03A022000	Belongs to the MIP aquaporin (TC 1.A.8) family	0	2.83103	0.311	0.03	0	5
CwChr03B025890	Small subunit of serine palmitoyltransferase-like	1.47135e-141	1.33109	0.311	0.075	1.64395e-136	5
CwChr06A007630	Belongs to the ubiquitin-conjugating enzyme family	2.09759e-101	0.947116	0.31	0.092	2.34366e-96	5
CwChr04B044440	NA	2.12246e-94	0.870747	0.31	0.096	2.37145e-89	5
CwChr06A008650	Catalyzes the aldol cleavage of 4-hydroxy-4-methyl-2- oxoglutarate (HMG) into 2 molecules of pyruvate. Also contains a secondary oxaloacetate (OAA) decarboxylase activity due to the common pyruvate enolate transition state formed following C-C bond cleavage in the retro-aldol and decarboxylation reactions	3.23185e-157	1.49284	0.307	0.069	3.61098e-152	5
CwChr01A006670	malic enzyme	0	2.38342	0.306	0.035	0	5
CwChr06A024810	-	2.92217e-128	1.24242	0.305	0.078	3.26497e-123	5
CwChr03A008170	Belongs to the ubiquitin-conjugating enzyme family	6.13074e-137	1.23017	0.304	0.074	6.84993e-132	5
CwChr08A025830	Belongs to the universal ribosomal protein uL23 family	2.99245e-90	0.843619	0.304	0.095	3.3435e-85	5
CwChr07A034200	Ribosomal protein L32	2.87186e-90	0.973394	0.303	0.096	3.20876e-85	5
CwChr02A041450	40S ribosomal protein S6	1.26184e-84	0.818256	0.303	0.098	1.40987e-79	5
CwChr06A006110	Nitrite/Sulfite reductase ferredoxin-like half domain	2.30644e-159	1.56232	0.302	0.067	2.577e-154	5
CwChr01B005920	-	3.31394e-159	1.56548	0.301	0.066	3.70269e-154	5
CwChr05B021800	Uncharacterized protein conserved in bacteria (DUF2062)	5.2765e-126	1.20218	0.301	0.077	5.89549e-121	5
CwChr05B014110	Ribosomal protein L16p/L10e	1.51988e-102	1.04901	0.301	0.088	1.69818e-97	5
CwChr01B014130	Domain of unknown function (DUF543)	2.21735e-92	0.96633	0.301	0.093	2.47747e-87	5
CwChr03A003120	Catalyzes the oxidation of uric acid to 5- hydroxyisourate	5.57057e-91	0.891068	0.301	0.094	6.22405e-86	5
CwChr03B061140	Belongs to the RecA family	0	3.31565	0.3	0.024	0	5
CwChr10B003870	Sodium hydrogen exchanger 7	6.73621e-235	2.02191	0.3	0.047	7.52643e-230	5
CwChr07B013180	Microtubule-associated protein CRIPT	1.09741e-105	1.05427	0.3	0.086	1.22615e-100	5
CwChr04A045930	NB-ARC domain	0	3.68423	0.515	0.092	0	6
CwChr04B007430	EF-hand	2.09097e-158	2.92332	0.358	0.084	2.33626e-153	6
CwChr10A007310	NB-ARC domain	1.46054e-212	3.15262	0.344	0.059	1.63187e-207	6
CwChr04B053260	disease resistance protein	2.66596e-138	2.67018	0.341	0.083	2.97871e-133	6
CwChr04B009840	NB-ARC domain	2.34471e-180	3.08931	0.306	0.054	2.61977e-175	6
CwChr10A031210	Protein of unknown function	3.46147e-102	2.71156	0.331	0.088	3.86754e-97	7
CwChr01B015010	CRAL/TRIO	1.5196e-271	4.11191	0.32	0.034	1.69787e-266	7
CwChr09A017250	Belongs to the Casparian strip membrane proteins (CASP) family	4.58908e-124	2.9874	0.318	0.071	5.12742e-119	7
CwChr01B045830	Phosphoenolpyruvate carboxykinase	0	4.10068	0.552	0.066	0	9
CwChr08B012140	-	2.56773e-266	3.4434	0.532	0.088	2.86895e-261	9
CwChr08A001010	Protein of unknown function (DUF3339)	2.17423e-205	3.06262	0.474	0.086	2.42929e-200	9
CwChr07B025040	Protein of unknown function (DUF3537)	0	4.28214	0.41	0.034	0	9
CwChr08B026940	Protein of unknown function (DUF3339)	2.30298e-125	2.62714	0.375	0.081	2.57315e-120	9
CwChr01B008060	Phytosulfokine precursor protein (PSK)	0	4.21898	0.373	0.032	0	9
CwChr01B054330	Non-specific serine threonine protein kinase	1.92306e-107	2.47896	0.364	0.087	2.14866e-102	9
CwChr10A027190	Cotton fibre expressed protein	0	4.86614	0.358	0.018	0	9
CwChr01B056550	Chitinase class I	0	4.70652	0.358	0.024	0	9
CwChr09B014740	BEST Arabidopsis thaliana protein match is	0	4.39344	0.356	0.028	0	9
CwChr06A001650	Mediates both low-affinity uptake and efflux of sugar across the membrane	0	4.31179	0.349	0.024	0	9
CwChr06B040160	Mediates both low-affinity uptake and efflux of sugar across the membrane	0	4.49709	0.332	0.02	0	9
CwChr06A027120	Belongs to the cystatin family. Phytocystatin subfamily	2.78374e-274	4.65978	0.564	0.041	3.1103e-269	10
CwChr03B035120	-	3.06644e-209	5.32426	0.544	0.053	3.42617e-204	10
CwChr09A039060	EF-hand domain pair	6.831e-220	5.15086	0.534	0.047	7.63235e-215	10
CwChr06B040020	Belongs to the cystatin family. Phytocystatin subfamily	4.48862e-172	4.21813	0.525	0.057	5.01517e-167	10
CwChr02A039280	EF-hand domain	1.34582e-223	5.4822	0.48	0.037	1.5037e-218	10
CwChr03B012400	-	7.92893e-80	5.2295	0.456	0.09	8.85908e-75	10
CwChr05B044440	S-adenosylmethionine decarboxylase proenzyme	1.94454e-75	3.26709	0.431	0.082	2.17265e-70	10
CwChr02B029630	-	4.78754e-191	4.6633	0.397	0.029	5.34916e-186	10
CwChr03A047720	-	2.00281e-76	5.09482	0.363	0.059	2.23776e-71	10
CwChr01A046220	nicotianamine metabolic process	2.02715e-129	4.17494	0.363	0.035	2.26495e-124	10
CwChr03A044940	-	6.17664e-152	5.11457	0.353	0.029	6.90123e-147	10
CwChr04A039930	cell redox homeostasis	0	5.75148	0.338	0.011	0	10
CwChr02B016500	Phylloplanin-like	1.98336e-85	4.64147	0.319	0.04	2.21603e-80	10
CwChr01B016210	MFS/sugar transport protein	1.5286e-212	5.38028	0.314	0.015	1.70792e-207	10
CwChr10A016500	23 kDa jasmonate-induced protein-like	1.0411e-223	5.03399	0.314	0.014	1.16324e-218	10
CwChr02B042520	EF-hand domain	2.56676e-224	5.27061	0.309	0.014	2.86787e-219	10
CwChr08B026940	Protein of unknown function (DUF3339)	8.48454e-26	1.80126	0.304	0.088	9.47986e-21	10
CwChr03B009360	BEST Arabidopsis thaliana protein match is	0	6.75652	0.389	0.009	0	11
CwChr06A012930	Ras family	6.55424e-156	5.22319	0.32	0.02	7.32312e-151	11

## Sheet: S8
Table S8. Selection of marker genes specific to the identified clusters.
Gene	p_val	avg_log2FC	pct.1	pct.2	p_val_adj	cluster	Gene ID	Description	Cell type
CwChr01B049390	2.34436e-96	0.419244	0.964	0.93	2.61938e-91	1	AT2G05070/AT2G05100	photosystem II light harvesting complex gene 2.1	Mesophyll cell
CwChr06B015540	7.76736e-75	0.382303	0.966	0.916	8.67855e-70	1	Solyc02g070940.1	CAB1B	Mesophyll cell
CwChr06B015540	7.76736e-75	0.382303	0.966	0.916	8.67855e-70	1	AT1G29930/AT1G29910	chlorophyll A/B binding protein 1	Mesophyll cell
CwChr09B005450	1.01367e-250	0.581009	0.992	0.934	1.13258e-245	2	Zm00001d036535	photosystem II subunit O-2	Mesophyll cell
CwChr03B043120	1.32695e-145	1.25144	0.632	0.424	1.48261e-140	2	Zm00001d044099	carbonic anhydrase	Mesophyll cell
CwChr01B010590	1.50281e-79	0.284274	0.995	0.966	1.6791e-74	2	Zm00001d013039	photosystem I subunit D-1	Mesophyll cell
CwChr02A015600	1.69601e-52	0.328477	0.879	0.748	1.89497e-47	2	Zm00001d018797	photosystem I subunit K	Mesophyll cell
CwChr08B034890	4.235e-45	0.444063	0.678	0.531	4.73181e-40	2	AT1G15820	light harvesting complex photosystem II subunit 6	Mesophyll cell
CwChr06B000360	2.13966e-40	1.72361	0.06	0.017	2.39067e-35	2	Zm00001d038163	pyruvate orthophosphate dikinase	Mesophyll cell
CwChr03B039260	3.70428e-33	0.916178	0.119	0.055	4.13883e-28	2	LOC_Os01g69030	SPOROPHYTIC POLLEN STERILITY 1	Mesophyll cell
CwChr10A028640	1.86447e-24	0.601857	0.151	0.085	2.08319e-19	2	Zm00001d023929	oxmt1	Mesophyll cell
CwChr07B010960	6.66391e-21	0.747578	0.107	0.057	7.44566e-16	2	LOC_Os08g06630	YELLOW-GREEN LEAF 13	Mesophyll cell
CwChr03B016340	0	2.43813	0.679	0.173	0	3	AT3G01500	carbonic anhydrase 1	Mesophyll cell
CwChr04B022330	1.89153e-61	1.08111	0.72	0.475	2.11342e-56	4	Solyc02g085950.4	RBCS3B	Mesophyll cell
CwChr04B022330	1.89153e-61	1.08111	0.72	0.475	2.11342e-56	4	AT5G38420/AT1G67090	Ribulose bisphosphate carboxylase (small chain) family protein	Mesophyll cell
CwChr04A001750	5.92641e-12	1.07389	0.273	0.182	6.62164e-07	4	AT4G38970	fructose-bisphosphate aldolase 2	Mesophyll cell
CwChr02B029260	6.6105e-07	1.22928	0.125	0.075	0.0738597	4	Zm00001d006520	pdrp1	Mesophyll cell
CwChr03B012180	3.87926e-11	0.319393	0.042	0.016	4.33433e-06	5	LOC_Os02g45250	Roc5	Bulliform cell
CwChr08B052870	0	3.74074	0.208	0.014	0	6	AT1G23090	sulfate transporter 91	Xylem
CwChr10B013970	9.00437e-27	1.7573	0.041	0.009	1.00607e-21	6	AT3G46130	myb domain protein 48	Xylem
CwChr01A041450	3.38329e-11	0.460437	0.119	0.084	3.78018e-06	7	AT1G68530	3-ketoacyl-CoA synthase 6	Epidermis cell
CwChr10B021200	3.74173e-98	2.31115	0.694	0.403	4.18068e-93	8	AT5G59320	lipid transfer protein 3	Epidermis cell
CwChr01B045610	2.53187e-29	3.75427	0.036	0.004	2.82888e-24	8	AT1G02205	Fatty acid hydroxylase superfamily	Epidermis cell
CwChr01B037010	6.33921e-12	3.16396	0.021	0.003	7.08287e-07	9	LOC_Os03g08360	FORMATE DEHYDROGENASE	Epidermis
CwChr10B018520	2.89605e-10	0.989239	0.099	0.049	3.23578e-05	10	AT3G11660	NDR1/HIN1-like 1	Bundle sheath cell
CwChr01A036150	4.49594e-192	5.15393	0.299	0.016	5.02335e-187	11	LOC_Os03g07480	SUCROSE TRANSPORTER 1	Phloem
CwChr03B050140	1.38262e-161	5.4795	0.137	0.003	1.54481e-156	11	Solyc02g069030.3	PP2A1	Phloem
CwChr07A040060	8.31884e-41	6.8721	0.015	0	9.29472e-36	11	LOC_Os08g07010	ABCG18	Phloem
CwChr01B074170	4.50001e-08	2.69572	0.02	0.002	0.00502791	11	LOC_Os03g48180	NRT1/PTR FAMILY 2.4	Phloem
CwChr02A001350	1.30476e-07	3.99192	0.015	0.001	0.0145782	11	LOC_Os07g06620	YABBY1	Phloem
CwChr04B015890	5.10714e-129	5.34865	0.206	0.01	5.70626e-124	12	AT1G08810	myb domain protein 60	Guard cell
CwChr07B006150	1.40928e-122	5.68591	0.143	0.005	1.57461e-117	12	AT2G46070	mitogen-activated protein kinase 12	Guard cell
CwChr08A000140	2.73067e-90	5.24898	0.126	0.005	3.05101e-85	12	AT1G12480	C4-dicarboxylate transporter/malic acid transport protein	Guard cell
CwChr06B023190	6.04368e-41	5.67875	0.034	0.001	6.75266e-36	12	AT3G24140	basic helix-loop-helix (bHLH) DNA-binding superfamily protein	Guard cell

## Sheet: S9
Table S9. Expression of candidate genes involved in the citronellol biosynthesis pathway of C. winterianus.
Gene family	Gene ID	Epidermis cell-1	Epidermis cell-2	Epidermis cell-3	Mesophyll cell-1	Mesophyll cell-2	Mesophyll cell-3	Mesophyll cell-4	Bulliform cell	Xylem cell	Bundle sheath	Phloem	Guard cell
GES	CwChr07A004070	0.321623	0.309119	0.373134	0.277681	0.720789	0.322165	0.157978	0.172712	0.624025	0.367647	0	1.14286
	CwChr02A010950	0.148441	0	0.373134	0.173551	0.341426	0.064433	0	0.172712	0.234009	0.367647	0	0
	CwChr05A027190	0.123701	0.15456	0	0.242971	1.32777	0.386598	0.157978	0.431779	0.780031	0.245098	0.490196	0
	CwChr05B014240	2.10292	0.772798	2.61194	2.11732	7.43551	2.25515	3.63349	2.9361	3.12012	2.94118	1.47059	2.28571
	CwChr05B012870	0.0989609	0.15456	0	0.104131	0.265554	0.064433	0.157978	0.0863558	0.0780031	0	0	0
	CwChr05A044790	0.420584	0.463679	0.186567	0.208261	0.720789	0.193299	0.631912	0.259067	0.156006	0.490196	0	0.571429
	CwChr05B023750	0.0247402	0	0.186567	0.0347102	0.227618	0	0.157978	0	0	0	0	0
ADH/GeDH/CAD	CwChr02A033040	0	0	0	0	0	0	0	0	0	0	0	0
	CwChr07A021970	0	0	0	0	0	0	0	0	0	0	0	0
	CwChr07B004010	0.643246	0.15456	1.49254	0.590073	1.63126	0.64433	0.157978	1.81347	1.01404	0.857843	4.90196	1.14286
	CwChr08A026360	0	0	0	0	0	0	0	0	0	0	0	0
	CwChr09B039150	0.247402	0.309119	3.54478	0.208261	0.569044	0.128866	0.315956	0.345423	0.858034	1.96078	1.47059	0
OPR	CwChr08B041380	0	0	0	0	0.0379363	0	0	0	0.0780031	0	0.980392	0
	CwChr05A051020	0.0742207	0.463679	0.373134	0.208261	0.417299	0.386598	0	0.777202	0.0780031	0.245098	0.490196	0
CAR/PAR	CwChr02A056710	0	0	0	0	0	0	0	0.0863558	0	0	0	0
	CwChr08B027850	0.0742207	0	0	0.0347102	0	0	0.315956	0.0863558	0.468019	0.122549	0	0
	CwChr03B001620	3.24097	2.93663	2.98507	2.63797	6.14568	1.67526	3.00158	3.02245	12.5585	2.81863	3.92157	4
	CwChr02B013370	0.742207	0.309119	0.373134	0.485942	1.06222	0.451031	0.631912	0.345423	0.546022	1.10294	0	1.71429
	CwChr05A019120	0	0	0	0	0	0	0	0	0	0	0	0

[truncated: 1 more sheets: S10]
